# Supplementary material for: Periovulatory neurohormone dynamics reveal an association between secretoneurin and GnRH across the mouse estrous cycle
Source: Front Endocrinol (Lausanne). 2026 Jan 23;16:1708570. doi: 10.3389/fendo.2025.1708570 (PMC12875923; doi:10.3389/fendo.2025.1708570)
Supplement: Supplementary file 1 [file DataSheet1.xlsx]

## Sheet: significant_genes
ID	log2FoldChange	padj	significance
ENSMUSG00000003848	0.488355	5.24884708739035e-12	Upregulated
ENSMUSG00000051910	-1.23219	2.88723684203505e-09	Downregulated
ENSMUSG00000033792	-0.747767	5.49497334837667e-09	Downregulated
ENSMUSG00000105144	0.683496	6.20447498925332e-09	Upregulated
ENSMUSG00000023845	-0.604247	7.84748789124449e-09	Downregulated
ENSMUSG00000079092	2.32522	7.84748789124449e-09	Upregulated
ENSMUSG00000071669	-0.811193	2.35869997408026e-08	Downregulated
ENSMUSG00000030022	-0.7567	1.10488262609239e-07	Downregulated
ENSMUSG00000036019	-1.27194	1.29432870726159e-07	Downregulated
ENSMUSG00000092203	0.749709	2.07835528087541e-07	Upregulated
ENSMUSG00000028010	0.429102	2.82645913007385e-07	Upregulated
ENSMUSG00000026463	-1.12472	3.20580868520746e-07	Downregulated
ENSMUSG00000097416	-1.12032	3.20580868520746e-07	Downregulated
ENSMUSG00000064349	1.22176	3.20580868520746e-07	Upregulated
ENSMUSG00000074578	0.696463	3.7097707528279e-07	Upregulated
ENSMUSG00000059714	0.53453	4.13945897844879e-07	Upregulated
ENSMUSG00000041797	-0.780277	4.13945897844879e-07	Downregulated
ENSMUSG00000061242	0.572505	5.12155071371393e-07	Upregulated
ENSMUSG00000042622	0.902945	9.07782539636075e-07	Upregulated
ENSMUSG00000086841	0.791154	9.27469685537429e-07	Upregulated
ENSMUSG00000070047	-0.928568	9.9498515277579e-07	Downregulated
ENSMUSG00000042289	0.452803	1.37069077232309e-06	Upregulated
ENSMUSG00000083199	0.577784	1.37069077232309e-06	Upregulated
ENSMUSG00000083362	0.542801	1.50096142450959e-06	Upregulated
ENSMUSG00000069874	-0.582013	1.77963446617334e-06	Downregulated
ENSMUSG00000020812	0.615123	2.74789353561572e-06	Upregulated
ENSMUSG00000033577	-0.425571	2.80354624536503e-06	Downregulated
ENSMUSG00000040855	-0.7108	2.81022175018786e-06	Downregulated
ENSMUSG00000056457	1.96976	2.9542533788633e-06	Upregulated
ENSMUSG00000021418	0.787843	3.09979885970137e-06	Upregulated
ENSMUSG00000092827	1.22996	3.34043600394582e-06	Upregulated
ENSMUSG00000051177	-0.563898	3.45660353208149e-06	Downregulated
ENSMUSG00000082662	0.792384	3.90698586076189e-06	Upregulated
ENSMUSG00000027405	0.526373	4.192405047055e-06	Upregulated
ENSMUSG00000081562	0.705508	4.41144382221573e-06	Upregulated
ENSMUSG00000004100	0.520212	5.74277425610047e-06	Upregulated
ENSMUSG00000031562	0.550939	5.96597796211546e-06	Upregulated
ENSMUSG00000083624	1.08802	5.98287971792246e-06	Upregulated
ENSMUSG00000027610	0.564452	6.21464612094835e-06	Upregulated
ENSMUSG00000084289	0.666327	7.07787389722213e-06	Upregulated
ENSMUSG00000033106	0.401088	7.07787389722213e-06	Upregulated
ENSMUSG00000085156	0.918806	7.07787389722213e-06	Upregulated
ENSMUSG00000021831	-0.484305	7.07787389722213e-06	Downregulated
ENSMUSG00000024074	-0.432455	7.75150212477371e-06	Downregulated
ENSMUSG00000034858	-0.436236	8.16017589403656e-06	Downregulated
ENSMUSG00000070896	0.670069	9.19178882746352e-06	Upregulated
ENSMUSG00000046952	-0.991713	9.23650706003428e-06	Downregulated
ENSMUSG00000068579	0.550483	9.55330743401359e-06	Upregulated
ENSMUSG00000049313	-0.927591	9.57519695172631e-06	Downregulated
ENSMUSG00000081926	0.646953	1.04093333258523e-05	Upregulated
ENSMUSG00000052544	-0.686104	1.13357675055997e-05	Downregulated
ENSMUSG00000059866	0.450328	1.16527054396156e-05	Upregulated
ENSMUSG00000036333	-0.43738	1.21220555803736e-05	Downregulated
ENSMUSG00000002825	0.488196	1.21220555803736e-05	Upregulated
ENSMUSG00000027470	1.27664	1.32661921565672e-05	Upregulated
ENSMUSG00000052192	0.700296	1.32661921565672e-05	Upregulated
ENSMUSG00000028518	-0.605951	1.34844679675006e-05	Downregulated
ENSMUSG00000017002	2.5644	1.40951101278533e-05	Upregulated
ENSMUSG00000063142	-0.710816	1.93098594480163e-05	Downregulated
ENSMUSG00000025869	0.49773	1.94290562897413e-05	Upregulated
ENSMUSG00000105644	1.09116	1.94290562897413e-05	Upregulated
ENSMUSG00000043719	-0.896772	2.18845720639059e-05	Downregulated
ENSMUSG00000031661	-0.718891	2.29286777341024e-05	Downregulated
ENSMUSG00000046442	-0.442078	2.40779387536012e-05	Downregulated
ENSMUSG00000061603	-0.812258	2.44848084550088e-05	Downregulated
ENSMUSG00000053801	0.545492	2.46816274102045e-05	Upregulated
ENSMUSG00000021339	-0.47263	2.48997274915147e-05	Downregulated
ENSMUSG00000086290	0.756347	2.6833507383006e-05	Upregulated
ENSMUSG00000032802	0.932396	2.87581527797362e-05	Upregulated
ENSMUSG00000004849	0.576916	2.96065631158587e-05	Upregulated
ENSMUSG00000064348	1.41951	3.01587577399944e-05	Upregulated
ENSMUSG00000047146	-1.1714	3.01587577399944e-05	Downregulated
ENSMUSG00000002635	0.460816	3.20317311661418e-05	Upregulated
ENSMUSG00000042729	0.436021	3.21254995926743e-05	Upregulated
ENSMUSG00000035378	0.494781	3.21254995926743e-05	Upregulated
ENSMUSG00000090753	0.859075	3.21254995926743e-05	Upregulated
ENSMUSG00000065378	1.5997	3.24197333626875e-05	Upregulated
ENSMUSG00000021492	1.08907	3.26217646814665e-05	Upregulated
ENSMUSG00000104960	0.640062	3.42260877471413e-05	Upregulated
ENSMUSG00000070167	1.14113	3.52001630676148e-05	Upregulated
ENSMUSG00000026456	0.405708	3.63622007451365e-05	Upregulated
ENSMUSG00000026940	-0.717071	3.84938487301982e-05	Downregulated
ENSMUSG00000047638	0.981963	4.10556567744692e-05	Upregulated
ENSMUSG00000096937	-0.996183	4.10556567744692e-05	Downregulated
ENSMUSG00000092358	0.70635	4.2609869864361e-05	Upregulated
ENSMUSG00000061601	-1.10502	4.3396225156076e-05	Downregulated
ENSMUSG00000035268	0.410613	4.51624118267807e-05	Upregulated
ENSMUSG00000079330	-0.738819	4.57039651271461e-05	Downregulated
ENSMUSG00000098893	0.475381	4.59371835532144e-05	Upregulated
ENSMUSG00000097048	0.511181	4.89030928041161e-05	Upregulated
ENSMUSG00000015222	-0.560478	4.9416414581969e-05	Downregulated
ENSMUSG00000057880	-0.506918	4.9416414581969e-05	Downregulated
ENSMUSG00000026235	-0.638231	5.14641171088482e-05	Downregulated
ENSMUSG00000081100	0.850882	5.24269472450177e-05	Upregulated
ENSMUSG00000082769	0.630242	5.30206981880126e-05	Upregulated
ENSMUSG00000041688	-0.554655	5.36508094618757e-05	Downregulated
ENSMUSG00000039579	-0.811442	5.89021433401221e-05	Downregulated
ENSMUSG00000056602	-0.756006	5.89021433401221e-05	Downregulated
ENSMUSG00000000305	-0.67655	6.03958091556423e-05	Downregulated
ENSMUSG00000066407	0.707355	6.04950702622207e-05	Upregulated
ENSMUSG00000097108	-0.973445	6.29790154001266e-05	Downregulated
ENSMUSG00000064352	0.767234	6.3628521530967e-05	Upregulated
ENSMUSG00000027333	0.431817	6.38870539959163e-05	Upregulated
ENSMUSG00000062345	3.9016	6.50449216809546e-05	Upregulated
ENSMUSG00000097248	0.537888	6.58865486579983e-05	Upregulated
ENSMUSG00000081575	0.807342	6.88239513627173e-05	Upregulated
ENSMUSG00000036298	-0.444157	7.25944797731561e-05	Downregulated
ENSMUSG00000037795	-0.427927	7.27142041583525e-05	Downregulated
ENSMUSG00000044734	1.33628	7.3895613836866e-05	Upregulated
ENSMUSG00000027472	0.418101	7.3895613836866e-05	Upregulated
ENSMUSG00000024754	-0.487495	7.3895613836866e-05	Downregulated
ENSMUSG00000046223	1.24477	7.3991088400421e-05	Upregulated
ENSMUSG00000089646	0.653194	7.3991088400421e-05	Upregulated
ENSMUSG00000020658	-0.678419	7.3991088400421e-05	Downregulated
ENSMUSG00000098985	0.490449	7.46094089183652e-05	Upregulated
ENSMUSG00000044338	-1.57429	7.67914541143566e-05	Downregulated
ENSMUSG00000036599	-0.43622	7.79797639138082e-05	Downregulated
ENSMUSG00000006342	-0.640803	7.86898638681342e-05	Downregulated
ENSMUSG00000061393	-0.830283	8.09465230666667e-05	Downregulated
ENSMUSG00000091845	0.511784	8.2926341469634e-05	Upregulated
ENSMUSG00000081228	0.628229	8.2926341469634e-05	Upregulated
ENSMUSG00000018830	-0.672227	8.2926341469634e-05	Downregulated
ENSMUSG00000066389	0.623073	8.2926341469634e-05	Upregulated
ENSMUSG00000022197	-1.0871	8.32010851743619e-05	Downregulated
ENSMUSG00000072769	0.571779	8.46660751647922e-05	Upregulated
ENSMUSG00000063442	0.642576	9.01772026595231e-05	Upregulated
ENSMUSG00000022883	-0.661927	9.37204984513714e-05	Downregulated
ENSMUSG00000021767	-0.838004	9.51216678161986e-05	Downregulated
ENSMUSG00000090516	0.560984	9.73123154745927e-05	Upregulated
ENSMUSG00000063077	-0.574934	9.780736891476e-05	Downregulated
ENSMUSG00000030352	-0.43474	0.000100522	Downregulated
ENSMUSG00000010406	0.409278	0.000100522	Upregulated
ENSMUSG00000061311	-1.32003	0.000102015	Downregulated
ENSMUSG00000053332	0.768345	0.000104283	Upregulated
ENSMUSG00000020023	-0.539226	0.000105876	Downregulated
ENSMUSG00000049690	-0.972559	0.000105876	Downregulated
ENSMUSG00000048814	-0.646037	0.000105876	Downregulated
ENSMUSG00000023923	-0.550821	0.000105876	Downregulated
ENSMUSG00000056476	-0.631867	0.000107767	Downregulated
ENSMUSG00000035910	-1.10809	0.00011204	Downregulated
ENSMUSG00000032281	1.22117	0.000117037	Upregulated
ENSMUSG00000080996	0.636518	0.000119892	Upregulated
ENSMUSG00000081810	0.687086	0.000122024	Upregulated
ENSMUSG00000025241	-0.50133	0.000122696	Downregulated
ENSMUSG00000082646	1.13915	0.000124444	Upregulated
ENSMUSG00000082423	0.80415	0.000134081	Upregulated
ENSMUSG00000026413	-1.1629	0.000134499	Downregulated
ENSMUSG00000090136	0.610952	0.000141383	Upregulated
ENSMUSG00000040035	-1.06903	0.000141383	Downregulated
ENSMUSG00000062753	0.507081	0.000142388	Upregulated
ENSMUSG00000027799	-0.447176	0.000149881	Downregulated
ENSMUSG00000031533	0.467372	0.000155013	Upregulated
ENSMUSG00000097971	-0.788984	0.000155013	Downregulated
ENSMUSG00000097313	0.699201	0.00016228	Upregulated
ENSMUSG00000022829	-1.00351	0.000167397	Downregulated
ENSMUSG00000050132	-0.727001	0.000171173	Downregulated
ENSMUSG00000068747	-0.505125	0.000172611	Downregulated
ENSMUSG00000105031	0.651476	0.000175317	Upregulated
ENSMUSG00000041506	0.400796	0.000175317	Upregulated
ENSMUSG00000041773	-0.447289	0.000175719	Downregulated
ENSMUSG00000038065	-0.498316	0.000175933	Downregulated
ENSMUSG00000038975	0.460665	0.000176486	Upregulated
ENSMUSG00000043391	-0.409574	0.000179263	Downregulated
ENSMUSG00000033624	-0.53698	0.000189401	Downregulated
ENSMUSG00000064347	1.71871	0.000196324	Upregulated
ENSMUSG00000102869	-0.44464	0.000196324	Downregulated
ENSMUSG00000038486	-0.811893	0.000202881	Downregulated
ENSMUSG00000082481	0.695628	0.000202881	Upregulated
ENSMUSG00000105854	0.467025	0.000202881	Upregulated
ENSMUSG00000024486	1.07664	0.000202881	Upregulated
ENSMUSG00000046711	0.937311	0.000205363	Upregulated
ENSMUSG00000062296	-1.21888	0.00020716	Downregulated
ENSMUSG00000041959	0.687205	0.000213083	Upregulated
ENSMUSG00000053580	-0.911939	0.000213506	Downregulated
ENSMUSG00000078249	0.945271	0.000213506	Upregulated
ENSMUSG00000097195	0.743641	0.00022496	Upregulated
ENSMUSG00000037960	0.554358	0.00022496	Upregulated
ENSMUSG00000078974	0.597094	0.000231079	Upregulated
ENSMUSG00000025085	-0.641635	0.000263063	Downregulated
ENSMUSG00000046312	-0.504967	0.00026569	Downregulated
ENSMUSG00000075224	-1.10017	0.000268759	Downregulated
ENSMUSG00000082204	0.712948	0.000268759	Upregulated
ENSMUSG00000025931	-0.539806	0.000271158	Downregulated
ENSMUSG00000027309	-0.449982	0.00027129	Downregulated
ENSMUSG00000031709	-0.446696	0.00027129	Downregulated
ENSMUSG00000100922	0.537583	0.000279879	Upregulated
ENSMUSG00000025473	1.56836	0.000291552	Upregulated
ENSMUSG00000029334	1.69151	0.000308308	Upregulated
ENSMUSG00000027656	0.766405	0.00030961	Upregulated
ENSMUSG00000041977	-0.581014	0.000309856	Downregulated
ENSMUSG00000021994	-0.693262	0.000310335	Downregulated
ENSMUSG00000024238	-0.4145	0.000311226	Downregulated
ENSMUSG00000101219	0.558211	0.000313326	Upregulated
ENSMUSG00000025262	-0.672677	0.000323388	Downregulated
ENSMUSG00000015305	-0.825948	0.000325506	Downregulated
ENSMUSG00000057604	0.559503	0.000325506	Upregulated
ENSMUSG00000029378	1.74332	0.000325751	Upregulated
ENSMUSG00000040536	-0.441115	0.000331023	Downregulated
ENSMUSG00000046180	0.725984	0.000354964	Upregulated
ENSMUSG00000102135	0.428387	0.00035952	Upregulated
ENSMUSG00000051379	-0.652551	0.00035952	Downregulated
ENSMUSG00000059159	0.525182	0.000360465	Upregulated
ENSMUSG00000075592	-0.915433	0.000360465	Downregulated
ENSMUSG00000102220	0.720234	0.000364491	Upregulated
ENSMUSG00000105957	-0.481432	0.00036689	Downregulated
ENSMUSG00000087590	0.740401	0.00036689	Upregulated
ENSMUSG00000022792	0.430864	0.000383717	Upregulated
ENSMUSG00000031780	0.865657	0.000403082	Upregulated
ENSMUSG00000029499	0.421059	0.000406445	Upregulated
ENSMUSG00000028869	0.40371	0.000428416	Upregulated
ENSMUSG00000100405	1.28591	0.000430263	Upregulated
ENSMUSG00000026383	-0.426783	0.00043138	Downregulated
ENSMUSG00000038576	-0.952216	0.000434202	Downregulated
ENSMUSG00000049985	1.00264	0.000438043	Upregulated
ENSMUSG00000097552	0.674725	0.00043923	Upregulated
ENSMUSG00000041741	-0.676106	0.000456818	Downregulated
ENSMUSG00000032265	-0.517369	0.000462018	Downregulated
ENSMUSG00000106476	0.626608	0.000463349	Upregulated
ENSMUSG00000021952	-0.444607	0.000463349	Downregulated
ENSMUSG00000090451	0.663675	0.000463864	Upregulated
ENSMUSG00000103933	0.446265	0.000463864	Upregulated
ENSMUSG00000040265	-0.624565	0.000463864	Downregulated
ENSMUSG00000094249	0.856644	0.000463864	Upregulated
ENSMUSG00000005481	0.452948	0.000463864	Upregulated
ENSMUSG00000096965	1.83571	0.000464521	Upregulated
ENSMUSG00000100944	0.723134	0.000471555	Upregulated
ENSMUSG00000037685	-0.403302	0.000481483	Downregulated
ENSMUSG00000083619	0.407336	0.000481948	Upregulated
ENSMUSG00000042684	0.698317	0.000482152	Upregulated
ENSMUSG00000079481	-1.20417	0.000501422	Downregulated
ENSMUSG00000074344	1.58221	0.000520938	Upregulated
ENSMUSG00000087403	-0.608121	0.00052756	Downregulated
ENSMUSG00000033594	-0.844854	0.00052756	Downregulated
ENSMUSG00000082806	0.430053	0.000542461	Upregulated
ENSMUSG00000066571	-0.424513	0.000557827	Downregulated
ENSMUSG00000048264	-0.407488	0.000564407	Downregulated
ENSMUSG00000097536	-0.693568	0.000565298	Downregulated
ENSMUSG00000084323	0.402064	0.000581584	Upregulated
ENSMUSG00000082998	0.554299	0.000581795	Upregulated
ENSMUSG00000026638	-1.24279	0.000581795	Downregulated
ENSMUSG00000031217	-0.649392	0.000581795	Downregulated
ENSMUSG00000098234	0.734026	0.000581795	Upregulated
ENSMUSG00000083481	0.402164	0.000581795	Upregulated
ENSMUSG00000028186	1.91311	0.000581795	Upregulated
ENSMUSG00000057863	0.465598	0.000582921	Upregulated
ENSMUSG00000026564	-0.832923	0.000582921	Downregulated
ENSMUSG00000029094	-0.673578	0.000586682	Downregulated
ENSMUSG00000101581	2.07901	0.000590565	Upregulated
ENSMUSG00000063531	1.01893	0.000599063	Upregulated
ENSMUSG00000021087	-0.961708	0.00059992	Downregulated
ENSMUSG00000100351	0.581766	0.000601064	Upregulated
ENSMUSG00000019996	-0.800527	0.000601064	Downregulated
ENSMUSG00000065126	0.794133	0.000602107	Upregulated
ENSMUSG00000043165	1.06358	0.000604716	Upregulated
ENSMUSG00000045005	-0.48683	0.000614567	Downregulated
ENSMUSG00000080921	0.536202	0.000614567	Upregulated
ENSMUSG00000046719	0.960749	0.000642848	Upregulated
ENSMUSG00000035246	-0.661568	0.000646726	Downregulated
ENSMUSG00000024190	0.948884	0.000659561	Upregulated
ENSMUSG00000105333	0.510244	0.000663218	Upregulated
ENSMUSG00000090323	0.549096	0.000664597	Upregulated
ENSMUSG00000035403	-1.0211	0.000693053	Downregulated
ENSMUSG00000024298	-0.490159	0.000694572	Downregulated
ENSMUSG00000046909	0.411938	0.000700448	Upregulated
ENSMUSG00000082530	0.409848	0.000700448	Upregulated
ENSMUSG00000055980	-0.855404	0.000700448	Downregulated
ENSMUSG00000077440	1.08183	0.000706094	Upregulated
ENSMUSG00000031808	0.498289	0.000717675	Upregulated
ENSMUSG00000025006	-0.730863	0.000717675	Downregulated
ENSMUSG00000082026	0.669961	0.000719061	Upregulated
ENSMUSG00000017446	-0.712837	0.000719716	Downregulated
ENSMUSG00000048895	-0.500836	0.000734174	Downregulated
ENSMUSG00000076038	0.610319	0.000741066	Upregulated
ENSMUSG00000055723	0.501463	0.00074995	Upregulated
ENSMUSG00000048330	-0.428623	0.000750811	Downregulated
ENSMUSG00000072576	0.601436	0.000750811	Upregulated
ENSMUSG00000094403	0.610953	0.000750811	Upregulated
ENSMUSG00000057230	-0.77136	0.000754165	Downregulated
ENSMUSG00000028649	-0.494005	0.00076896	Downregulated
ENSMUSG00000097815	-0.56245	0.000770027	Downregulated
ENSMUSG00000081752	0.416929	0.00077291	Upregulated
ENSMUSG00000102602	-0.695993	0.00077291	Downregulated
ENSMUSG00000022377	-0.506983	0.00077291	Downregulated
ENSMUSG00000082549	0.523233	0.000775546	Upregulated
ENSMUSG00000005886	-0.530124	0.000775546	Downregulated
ENSMUSG00000028753	-1.54234	0.000778388	Downregulated
ENSMUSG00000040896	-0.580165	0.000787909	Downregulated
ENSMUSG00000085897	0.491274	0.000800655	Upregulated
ENSMUSG00000034275	-0.831167	0.000800655	Downregulated
ENSMUSG00000100615	0.66031	0.000800655	Upregulated
ENSMUSG00000031790	-0.814759	0.000800655	Downregulated
ENSMUSG00000104623	0.494888	0.000806684	Upregulated
ENSMUSG00000089763	-0.638781	0.000806684	Downregulated
ENSMUSG00000063785	0.41329	0.000806684	Upregulated
ENSMUSG00000029436	-0.688479	0.000816963	Downregulated
ENSMUSG00000099839	0.934043	0.000820818	Upregulated
ENSMUSG00000046186	1.41248	0.000849904	Upregulated
ENSMUSG00000046572	-0.448161	0.000858684	Downregulated
ENSMUSG00000014856	0.499123	0.000858684	Upregulated
ENSMUSG00000049354	-0.523179	0.000866132	Downregulated
ENSMUSG00000083500	0.462093	0.000872056	Upregulated
ENSMUSG00000042354	0.692464	0.00088092	Upregulated
ENSMUSG00000020532	-0.586975	0.000889849	Downregulated
ENSMUSG00000093671	0.618818	0.000913859	Upregulated
ENSMUSG00000066771	0.70379	0.000925419	Upregulated
ENSMUSG00000069188	0.638287	0.000936898	Upregulated
ENSMUSG00000020027	1.08456	0.000936935	Upregulated
ENSMUSG00000020721	-0.83037	0.000941662	Downregulated
ENSMUSG00000029461	-0.584918	0.000941662	Downregulated
ENSMUSG00000029101	-0.471754	0.000941662	Downregulated
ENSMUSG00000085099	0.62479	0.000946097	Upregulated
ENSMUSG00000001020	0.524625	0.000946097	Upregulated
ENSMUSG00000081669	0.553402	0.000948925	Upregulated
ENSMUSG00000066714	1.12374	0.000967187	Upregulated
ENSMUSG00000097039	0.88078	0.000967756	Upregulated
ENSMUSG00000084314	0.458165	0.000969385	Upregulated
ENSMUSG00000020647	-0.547812	0.000979141	Downregulated
ENSMUSG00000050621	0.600306	0.000980295	Upregulated
ENSMUSG00000097304	0.64363	0.0009843	Upregulated
ENSMUSG00000057596	-0.461156	0.0009843	Downregulated
ENSMUSG00000024785	0.451343	0.0009843	Upregulated
ENSMUSG00000059796	0.430892	0.000995276	Upregulated
ENSMUSG00000032625	-0.440699	0.000996647	Downregulated
ENSMUSG00000082099	0.851326	0.00100164	Upregulated
ENSMUSG00000015652	0.765988	0.00100726	Upregulated
ENSMUSG00000057606	-1.03751	0.00100774	Downregulated
ENSMUSG00000091021	0.856303	0.00100774	Upregulated
ENSMUSG00000089769	-1.26617	0.00100774	Downregulated
ENSMUSG00000048647	-0.529731	0.00101653	Downregulated
ENSMUSG00000082171	0.589153	0.00102129	Upregulated
ENSMUSG00000079469	-0.441011	0.00102129	Downregulated
ENSMUSG00000072940	0.591334	0.00102902	Upregulated
ENSMUSG00000063430	-0.876445	0.00105027	Downregulated
ENSMUSG00000040473	0.829504	0.00105027	Upregulated
ENSMUSG00000023905	0.641992	0.00105027	Upregulated
ENSMUSG00000057322	0.489656	0.00105027	Upregulated
ENSMUSG00000037892	-0.448192	0.00105027	Downregulated
ENSMUSG00000003949	-0.871989	0.00105761	Downregulated
ENSMUSG00000063767	1.62065	0.00106037	Upregulated
ENSMUSG00000025351	0.443316	0.00106037	Upregulated
ENSMUSG00000014164	-1.15869	0.00106037	Downregulated
ENSMUSG00000003316	-0.674171	0.00106364	Downregulated
ENSMUSG00000038279	0.512874	0.00106704	Upregulated
ENSMUSG00000020790	-0.422646	0.00106704	Downregulated
ENSMUSG00000004568	-0.504581	0.00107372	Downregulated
ENSMUSG00000024855	-0.561751	0.00107372	Downregulated
ENSMUSG00000025887	0.702139	0.00109804	Upregulated
ENSMUSG00000029762	0.640498	0.00111174	Upregulated
ENSMUSG00000034940	-0.537257	0.00111715	Downregulated
ENSMUSG00000028402	-0.419921	0.00111715	Downregulated
ENSMUSG00000084186	0.543659	0.00111715	Upregulated
ENSMUSG00000066489	0.767318	0.00113452	Upregulated
ENSMUSG00000041324	1.97912	0.00113452	Upregulated
ENSMUSG00000033356	0.54941	0.00114204	Upregulated
ENSMUSG00000051000	-0.562003	0.00114633	Downregulated
ENSMUSG00000035200	-0.816659	0.00117944	Downregulated
ENSMUSG00000000538	-0.60881	0.00118129	Downregulated
ENSMUSG00000000325	-0.477612	0.00118506	Downregulated
ENSMUSG00000020661	-0.627708	0.00120238	Downregulated
ENSMUSG00000021703	-0.754572	0.0012049	Downregulated
ENSMUSG00000037805	0.436085	0.00120816	Upregulated
ENSMUSG00000018501	-0.445513	0.00120816	Downregulated
ENSMUSG00000048916	-0.919698	0.00120816	Downregulated
ENSMUSG00000032338	-0.854738	0.00120816	Downregulated
ENSMUSG00000031026	-0.957652	0.00120816	Downregulated
ENSMUSG00000034687	-0.761486	0.0012232	Downregulated
ENSMUSG00000002489	-0.755065	0.0012232	Downregulated
ENSMUSG00000027435	-1.52739	0.00123461	Downregulated
ENSMUSG00000034402	-0.833906	0.00125655	Downregulated
ENSMUSG00000028082	-0.485091	0.00126471	Downregulated
ENSMUSG00000066687	-1.06513	0.00126837	Downregulated
ENSMUSG00000074813	1.03081	0.00128247	Upregulated
ENSMUSG00000028125	-0.784735	0.00128247	Downregulated
ENSMUSG00000067288	0.577572	0.00129356	Upregulated
ENSMUSG00000062284	0.538399	0.00129356	Upregulated
ENSMUSG00000092505	0.67803	0.00130771	Upregulated
ENSMUSG00000084265	0.709212	0.00131029	Upregulated
ENSMUSG00000029705	-0.404081	0.00131431	Downregulated
ENSMUSG00000082626	0.438548	0.00132281	Upregulated
ENSMUSG00000022528	0.518433	0.00132547	Upregulated
ENSMUSG00000081642	0.737634	0.00134463	Upregulated
ENSMUSG00000083326	0.495859	0.00136269	Upregulated
ENSMUSG00000021466	-0.824197	0.00136795	Downregulated
ENSMUSG00000033209	-0.932709	0.00139139	Downregulated
ENSMUSG00000085894	0.754649	0.00139257	Upregulated
ENSMUSG00000018171	0.597891	0.00141157	Upregulated
ENSMUSG00000076031	0.590492	0.00141816	Upregulated
ENSMUSG00000047712	-0.611632	0.00141816	Downregulated
ENSMUSG00000091105	0.482534	0.0014214	Upregulated
ENSMUSG00000054520	0.491339	0.001431	Upregulated
ENSMUSG00000069379	0.484617	0.00143641	Upregulated
ENSMUSG00000065087	0.778979	0.00143641	Upregulated
ENSMUSG00000040105	-0.409554	0.00143862	Downregulated
ENSMUSG00000075581	0.435616	0.00143886	Upregulated
ENSMUSG00000054003	-0.432451	0.00145099	Downregulated
ENSMUSG00000037428	1.88419	0.00146386	Upregulated
ENSMUSG00000040687	-0.576832	0.00146397	Downregulated
ENSMUSG00000025650	0.951172	0.00146397	Upregulated
ENSMUSG00000063166	0.6406	0.00151627	Upregulated
ENSMUSG00000057098	-0.557175	0.00151627	Downregulated
ENSMUSG00000021431	0.47208	0.00152526	Upregulated
ENSMUSG00000026380	-1.06523	0.00152934	Downregulated
ENSMUSG00000061983	0.554971	0.0015482	Upregulated
ENSMUSG00000104274	0.725899	0.0015482	Upregulated
ENSMUSG00000101188	0.447642	0.00156165	Upregulated
ENSMUSG00000028906	-0.613266	0.00156165	Downregulated
ENSMUSG00000082599	0.547643	0.00157041	Upregulated
ENSMUSG00000038900	0.5417	0.00157871	Upregulated
ENSMUSG00000055485	-0.796968	0.00157871	Downregulated
ENSMUSG00000019889	-0.545507	0.00157871	Downregulated
ENSMUSG00000036585	-0.447836	0.00157871	Downregulated
ENSMUSG00000056271	0.860896	0.00157871	Upregulated
ENSMUSG00000039485	-0.406844	0.00158595	Downregulated
ENSMUSG00000044365	-0.899678	0.00158655	Downregulated
ENSMUSG00000038119	-0.66079	0.00159376	Downregulated
ENSMUSG00000056222	-0.65616	0.00161214	Downregulated
ENSMUSG00000021275	-0.571474	0.00161214	Downregulated
ENSMUSG00000025995	0.564445	0.0016285	Upregulated
ENSMUSG00000038370	0.514848	0.00165018	Upregulated
ENSMUSG00000079480	0.510706	0.00165881	Upregulated
ENSMUSG00000022885	-1.08994	0.00165881	Downregulated
ENSMUSG00000022957	-0.411253	0.00166182	Downregulated
ENSMUSG00000022353	-0.616071	0.00166315	Downregulated
ENSMUSG00000029231	-0.512493	0.00167599	Downregulated
ENSMUSG00000048337	-1.78008	0.00168057	Downregulated
ENSMUSG00000060149	0.507006	0.00170223	Upregulated
ENSMUSG00000049231	0.653328	0.00170223	Upregulated
ENSMUSG00000027171	-0.420982	0.00173411	Downregulated
ENSMUSG00000028246	-0.428856	0.00175165	Downregulated
ENSMUSG00000085665	0.694776	0.00176704	Upregulated
ENSMUSG00000031231	0.571281	0.00176908	Upregulated
ENSMUSG00000040152	-0.548326	0.00179826	Downregulated
ENSMUSG00000027200	-0.694565	0.00181474	Downregulated
ENSMUSG00000034522	-0.812821	0.00181474	Downregulated
ENSMUSG00000032558	-0.540096	0.00181474	Downregulated
ENSMUSG00000087687	0.512028	0.0018157	Upregulated
ENSMUSG00000082061	0.581198	0.00181816	Upregulated
ENSMUSG00000105096	-0.581141	0.00182259	Downregulated
ENSMUSG00000071637	0.987832	0.00182871	Upregulated
ENSMUSG00000091803	0.799907	0.00183203	Upregulated
ENSMUSG00000042115	1.26961	0.00184629	Upregulated
ENSMUSG00000050856	0.528676	0.00185099	Upregulated
ENSMUSG00000082220	0.592417	0.00185277	Upregulated
ENSMUSG00000039646	0.525226	0.00186787	Upregulated
ENSMUSG00000090733	0.572803	0.00187066	Upregulated
ENSMUSG00000005413	0.624263	0.00187212	Upregulated
ENSMUSG00000027358	-0.611063	0.00194029	Downregulated
ENSMUSG00000005846	0.483213	0.00195162	Upregulated
ENSMUSG00000025591	0.52638	0.00195214	Upregulated
ENSMUSG00000019970	0.88133	0.00195558	Upregulated
ENSMUSG00000097908	-0.560311	0.00195558	Downregulated
ENSMUSG00000101501	0.687083	0.00195734	Upregulated
ENSMUSG00000078713	0.57407	0.00198602	Upregulated
ENSMUSG00000033491	-0.598043	0.00198807	Downregulated
ENSMUSG00000022584	0.84767	0.00198807	Upregulated
ENSMUSG00000020964	-0.405209	0.0019905	Downregulated
ENSMUSG00000036155	-0.585949	0.00199079	Downregulated
ENSMUSG00000037138	-0.496728	0.00200303	Downregulated
ENSMUSG00000090257	-0.742889	0.00200723	Downregulated
ENSMUSG00000057457	0.791731	0.00200723	Upregulated
ENSMUSG00000031760	0.407048	0.00200723	Upregulated
ENSMUSG00000082110	0.50299	0.0020135	Upregulated
ENSMUSG00000050315	-0.91853	0.0020135	Downregulated
ENSMUSG00000039952	-0.536097	0.00202722	Downregulated
ENSMUSG00000071078	0.468613	0.0020638	Upregulated
ENSMUSG00000066116	0.566639	0.00207356	Upregulated
ENSMUSG00000058230	-0.594203	0.00207988	Downregulated
ENSMUSG00000052062	-0.568494	0.00208519	Downregulated
ENSMUSG00000083022	0.464071	0.00208915	Upregulated
ENSMUSG00000041193	0.756644	0.00210806	Upregulated
ENSMUSG00000036959	-0.657285	0.00211212	Downregulated
ENSMUSG00000021375	-0.528667	0.00211559	Downregulated
ENSMUSG00000033420	-0.64773	0.00212902	Downregulated
ENSMUSG00000022707	-0.462167	0.00213355	Downregulated
ENSMUSG00000082465	0.422745	0.00214528	Upregulated
ENSMUSG00000086965	-0.467714	0.00214528	Downregulated
ENSMUSG00000081703	0.626634	0.00215485	Upregulated
ENSMUSG00000040429	0.492767	0.00216153	Upregulated
ENSMUSG00000093565	0.700552	0.00218055	Upregulated
ENSMUSG00000015354	0.791228	0.00218055	Upregulated
ENSMUSG00000026604	-0.639406	0.00218055	Downregulated
ENSMUSG00000015501	-0.613134	0.00218279	Downregulated
ENSMUSG00000078291	0.518235	0.00219675	Upregulated
ENSMUSG00000055932	-0.403687	0.00221287	Downregulated
ENSMUSG00000087943	-0.698686	0.00221362	Downregulated
ENSMUSG00000040820	-0.564408	0.00224177	Downregulated
ENSMUSG00000082109	0.540615	0.00226463	Upregulated
ENSMUSG00000066068	0.456631	0.00226463	Upregulated
ENSMUSG00000037410	-0.481853	0.00227792	Downregulated
ENSMUSG00000034892	0.50383	0.00228612	Upregulated
ENSMUSG00000027520	-0.6711	0.00233412	Downregulated
ENSMUSG00000028565	-0.790856	0.00233412	Downregulated
ENSMUSG00000002057	1.50071	0.00233816	Upregulated
ENSMUSG00000062646	-0.421355	0.00234352	Downregulated
ENSMUSG00000037902	-0.571565	0.00236633	Downregulated
ENSMUSG00000057933	1.09576	0.00238081	Upregulated
ENSMUSG00000078518	1.22974	0.00238081	Upregulated
ENSMUSG00000028179	0.532596	0.00239319	Upregulated
ENSMUSG00000094256	0.587464	0.00241133	Upregulated
ENSMUSG00000090113	-1.22615	0.00241151	Downregulated
ENSMUSG00000062006	0.565623	0.00243385	Upregulated
ENSMUSG00000009927	0.512918	0.00247187	Upregulated
ENSMUSG00000020716	-0.568335	0.00247741	Downregulated
ENSMUSG00000100551	0.572889	0.00248199	Upregulated
ENSMUSG00000022010	0.482862	0.00248261	Upregulated
ENSMUSG00000039126	-0.467514	0.00250928	Downregulated
ENSMUSG00000010461	-0.509467	0.00250928	Downregulated
ENSMUSG00000033845	0.446375	0.00251572	Upregulated
ENSMUSG00000052727	-0.714412	0.00254676	Downregulated
ENSMUSG00000019852	-0.784908	0.00256214	Downregulated
ENSMUSG00000081273	1.15832	0.00256214	Upregulated
ENSMUSG00000076281	-0.644013	0.00256214	Downregulated
ENSMUSG00000069125	0.57438	0.00256214	Upregulated
ENSMUSG00000064293	-0.447604	0.00257404	Downregulated
ENSMUSG00000083496	0.428955	0.00257404	Upregulated
ENSMUSG00000038518	-0.415603	0.00257404	Downregulated
ENSMUSG00000054939	-0.628732	0.00259266	Downregulated
ENSMUSG00000029287	-0.604177	0.00259266	Downregulated
ENSMUSG00000059921	-0.504855	0.00259266	Downregulated
ENSMUSG00000096931	1.20905	0.00259266	Upregulated
ENSMUSG00000024236	-0.705207	0.00259843	Downregulated
ENSMUSG00000031917	0.507531	0.00260029	Upregulated
ENSMUSG00000031604	0.403944	0.00261334	Upregulated
ENSMUSG00000065950	0.462084	0.00263809	Upregulated
ENSMUSG00000028957	-0.842048	0.0026643	Downregulated
ENSMUSG00000081263	0.793496	0.0026643	Upregulated
ENSMUSG00000041841	0.492581	0.00268995	Upregulated
ENSMUSG00000004113	-0.762251	0.00269058	Downregulated
ENSMUSG00000051723	0.585913	0.00269308	Upregulated
ENSMUSG00000053617	-0.822296	0.00271603	Downregulated
ENSMUSG00000071567	-1.01467	0.00272219	Downregulated
ENSMUSG00000039001	0.537638	0.00272219	Upregulated
ENSMUSG00000006586	-0.874693	0.00276955	Downregulated
ENSMUSG00000038648	-0.813254	0.002785	Downregulated
ENSMUSG00000034573	-0.560681	0.002785	Downregulated
ENSMUSG00000018411	-0.761994	0.00283129	Downregulated
ENSMUSG00000033705	-0.634789	0.00286024	Downregulated
ENSMUSG00000016252	0.514896	0.00288897	Upregulated
ENSMUSG00000080772	0.525908	0.00290189	Upregulated
ENSMUSG00000037996	-0.804855	0.00291029	Downregulated
ENSMUSG00000048234	0.427246	0.00294737	Upregulated
ENSMUSG00000027508	-0.714284	0.00295903	Downregulated
ENSMUSG00000079641	0.629449	0.00297465	Upregulated
ENSMUSG00000036168	1.07383	0.00299268	Upregulated
ENSMUSG00000093686	0.607408	0.00300733	Upregulated
ENSMUSG00000031880	0.510181	0.00300733	Upregulated
ENSMUSG00000029815	0.403851	0.00304462	Upregulated
ENSMUSG00000047844	0.446884	0.00304462	Upregulated
ENSMUSG00000030609	0.40555	0.00304462	Upregulated
ENSMUSG00000046618	-1.32618	0.00305128	Downregulated
ENSMUSG00000003410	-0.723628	0.00306174	Downregulated
ENSMUSG00000106978	-0.44915	0.00308347	Downregulated
ENSMUSG00000036913	-1.21393	0.00308368	Downregulated
ENSMUSG00000044033	-0.600551	0.00309008	Downregulated
ENSMUSG00000102193	0.45082	0.00312582	Upregulated
ENSMUSG00000025026	-0.415403	0.00320037	Downregulated
ENSMUSG00000047003	-0.459711	0.00320648	Downregulated
ENSMUSG00000033948	-0.537885	0.00324308	Downregulated
ENSMUSG00000021958	0.407647	0.00325458	Upregulated
ENSMUSG00000028830	-0.401166	0.00327697	Downregulated
ENSMUSG00000034949	-0.756274	0.00328167	Downregulated
ENSMUSG00000026377	0.486801	0.00328444	Upregulated
ENSMUSG00000056144	-0.457307	0.00331191	Downregulated
ENSMUSG00000095562	0.402558	0.00331191	Upregulated
ENSMUSG00000048240	-0.519872	0.00334902	Downregulated
ENSMUSG00000023026	-0.417269	0.00334902	Downregulated
ENSMUSG00000047507	-1.04706	0.00336377	Downregulated
ENSMUSG00000036617	-1.04619	0.00337909	Downregulated
ENSMUSG00000022637	-0.476965	0.00340962	Downregulated
ENSMUSG00000045886	0.418306	0.00340962	Upregulated
ENSMUSG00000080486	1.12569	0.00340962	Upregulated
ENSMUSG00000053289	0.441661	0.00341655	Upregulated
ENSMUSG00000084183	-0.548039	0.00341655	Downregulated
ENSMUSG00000025318	-0.706163	0.00344832	Downregulated
ENSMUSG00000074182	0.460339	0.00347933	Upregulated
ENSMUSG00000040133	0.585433	0.00348083	Upregulated
ENSMUSG00000056737	0.533684	0.00349875	Upregulated
ENSMUSG00000074505	-1.03511	0.00351063	Downregulated
ENSMUSG00000047501	1.36426	0.00351194	Upregulated
ENSMUSG00000037890	-0.442455	0.00351194	Downregulated
ENSMUSG00000025290	0.486868	0.00351194	Upregulated
ENSMUSG00000020205	1.03078	0.00352347	Upregulated
ENSMUSG00000063328	0.51651	0.00352453	Upregulated
ENSMUSG00000027076	0.629935	0.00352928	Upregulated
ENSMUSG00000051065	-0.497943	0.00359838	Downregulated
ENSMUSG00000046743	-1.12042	0.00360019	Downregulated
ENSMUSG00000022512	-1.45224	0.00360339	Downregulated
ENSMUSG00000085939	0.438361	0.00362016	Upregulated
ENSMUSG00000042744	-0.725568	0.00366145	Downregulated
ENSMUSG00000020022	0.424283	0.00368916	Upregulated
ENSMUSG00000015968	-0.682523	0.00372751	Downregulated
ENSMUSG00000098181	0.524406	0.00372973	Upregulated
ENSMUSG00000064080	1.53963	0.00374383	Upregulated
ENSMUSG00000022340	-0.707183	0.00374467	Downregulated
ENSMUSG00000082580	0.510567	0.00377921	Upregulated
ENSMUSG00000021290	0.566438	0.00377921	Upregulated
ENSMUSG00000043857	-0.881861	0.00377921	Downregulated
ENSMUSG00000029165	-0.546859	0.00377921	Downregulated
ENSMUSG00000084830	0.571302	0.0037953	Upregulated
ENSMUSG00000080002	0.489709	0.0037953	Upregulated
ENSMUSG00000098201	0.73592	0.00381453	Upregulated
ENSMUSG00000027419	-0.506373	0.00388367	Downregulated
ENSMUSG00000038331	-0.557513	0.00390521	Downregulated
ENSMUSG00000062582	0.54007	0.00390521	Upregulated
ENSMUSG00000070327	-0.761179	0.00390521	Downregulated
ENSMUSG00000032850	-0.470264	0.00390521	Downregulated
ENSMUSG00000102692	-0.435383	0.00394876	Downregulated
ENSMUSG00000057963	-0.473386	0.00399341	Downregulated
ENSMUSG00000084304	0.593139	0.00404276	Upregulated
ENSMUSG00000091818	0.611762	0.00404397	Upregulated
ENSMUSG00000063875	0.40975	0.00409835	Upregulated
ENSMUSG00000083555	0.75329	0.00411157	Upregulated
ENSMUSG00000047910	-0.501829	0.00412137	Downregulated
ENSMUSG00000067344	0.49191	0.00412957	Upregulated
ENSMUSG00000034593	-0.443096	0.00413031	Downregulated
ENSMUSG00000021061	-0.762864	0.00416653	Downregulated
ENSMUSG00000036305	0.629816	0.00418269	Upregulated
ENSMUSG00000027312	-0.512769	0.00423531	Downregulated
ENSMUSG00000064302	-0.451035	0.00424269	Downregulated
ENSMUSG00000025746	1.43097	0.0042465	Upregulated
ENSMUSG00000021140	-0.500027	0.00426239	Downregulated
ENSMUSG00000086414	0.848721	0.00426347	Upregulated
ENSMUSG00000081740	0.513001	0.00426382	Upregulated
ENSMUSG00000106237	-0.847407	0.00426382	Downregulated
ENSMUSG00000024277	-0.421166	0.00426443	Downregulated
ENSMUSG00000022389	-0.463791	0.00427044	Downregulated
ENSMUSG00000065782	1.33123	0.00427595	Upregulated
ENSMUSG00000079962	0.479018	0.0042883	Upregulated
ENSMUSG00000021972	-0.672414	0.00429905	Downregulated
ENSMUSG00000072692	0.467229	0.0043009	Upregulated
ENSMUSG00000080006	0.467844	0.00432478	Upregulated
ENSMUSG00000020231	-0.418058	0.00432886	Downregulated
ENSMUSG00000040537	-0.416986	0.00435027	Downregulated
ENSMUSG00000086567	0.493546	0.00436091	Upregulated
ENSMUSG00000047721	0.436687	0.0043871	Upregulated
ENSMUSG00000050947	-0.490197	0.00442597	Downregulated
ENSMUSG00000078180	0.493731	0.00442597	Upregulated
ENSMUSG00000048852	-0.614126	0.00442597	Downregulated
ENSMUSG00000068396	0.548386	0.00442597	Upregulated
ENSMUSG00000082419	0.486087	0.00442597	Upregulated
ENSMUSG00000096001	1.20707	0.00448074	Upregulated
ENSMUSG00000071528	0.594521	0.00452059	Upregulated
ENSMUSG00000056043	-0.561497	0.00454198	Downregulated
ENSMUSG00000063180	0.478011	0.00456212	Upregulated
ENSMUSG00000083841	0.707436	0.00457347	Upregulated
ENSMUSG00000048776	-0.616224	0.0045803	Downregulated
ENSMUSG00000022840	-0.797247	0.0045854	Downregulated
ENSMUSG00000005125	-1.10589	0.00461355	Downregulated
ENSMUSG00000074305	-0.770827	0.00461573	Downregulated
ENSMUSG00000065041	0.995747	0.00463612	Upregulated
ENSMUSG00000052584	0.617638	0.00463612	Upregulated
ENSMUSG00000076435	-0.677532	0.00464857	Downregulated
ENSMUSG00000027397	0.641684	0.00465679	Upregulated
ENSMUSG00000001025	0.601774	0.00465688	Upregulated
ENSMUSG00000047557	0.418588	0.00465902	Upregulated
ENSMUSG00000051319	0.55516	0.00467106	Upregulated
ENSMUSG00000008683	0.43565	0.00467106	Upregulated
ENSMUSG00000056836	0.47928	0.00468059	Upregulated
ENSMUSG00000063011	0.477821	0.00468059	Upregulated
ENSMUSG00000028438	-0.448186	0.00468059	Downregulated
ENSMUSG00000061718	-0.592488	0.00468059	Downregulated
ENSMUSG00000037579	-0.808916	0.00468059	Downregulated
ENSMUSG00000039809	-0.601567	0.00471575	Downregulated
ENSMUSG00000039523	-0.432005	0.00474113	Downregulated
ENSMUSG00000026385	0.46787	0.00474148	Upregulated
ENSMUSG00000024205	0.421731	0.00475627	Upregulated
ENSMUSG00000079435	0.474915	0.00475627	Upregulated
ENSMUSG00000045027	1.26673	0.00476286	Upregulated
ENSMUSG00000052837	0.586167	0.00477377	Upregulated
ENSMUSG00000102270	-1.15956	0.00481305	Downregulated
ENSMUSG00000040543	-1.07523	0.00482878	Downregulated
ENSMUSG00000027130	-0.442309	0.0048573	Downregulated
ENSMUSG00000035936	-0.448148	0.00487264	Downregulated
ENSMUSG00000019647	-0.724531	0.00489226	Downregulated
ENSMUSG00000081087	0.45527	0.00490838	Upregulated
ENSMUSG00000039131	0.629161	0.00491121	Upregulated
ENSMUSG00000104694	-0.747074	0.00493458	Downregulated
ENSMUSG00000096699	0.492865	0.00496052	Upregulated
ENSMUSG00000041229	-0.528481	0.00496052	Downregulated
ENSMUSG00000070509	-0.839136	0.00504284	Downregulated
ENSMUSG00000036368	0.542441	0.00504284	Upregulated
ENSMUSG00000084331	0.48604	0.0050433	Upregulated
ENSMUSG00000021990	-0.552171	0.00507492	Downregulated
ENSMUSG00000030306	-0.474989	0.00507492	Downregulated
ENSMUSG00000022519	-0.485394	0.00508543	Downregulated
ENSMUSG00000024140	-0.538288	0.00508543	Downregulated
ENSMUSG00000074183	1.03962	0.00508632	Upregulated
ENSMUSG00000082967	0.489994	0.00509421	Upregulated
ENSMUSG00000035373	0.642761	0.0050969	Upregulated
ENSMUSG00000002028	-0.842054	0.0050981	Downregulated
ENSMUSG00000015451	0.734266	0.00510841	Upregulated
ENSMUSG00000097769	0.500333	0.00510841	Upregulated
ENSMUSG00000041073	-0.50469	0.00513803	Downregulated
ENSMUSG00000039976	-0.698019	0.00514809	Downregulated
ENSMUSG00000061411	-0.5843	0.00514809	Downregulated
ENSMUSG00000041633	-0.552574	0.00514964	Downregulated
ENSMUSG00000063316	0.425838	0.00515727	Upregulated
ENSMUSG00000034652	1.20685	0.0051609	Upregulated
ENSMUSG00000051149	-0.634742	0.0051609	Downregulated
ENSMUSG00000026078	0.59245	0.0051609	Upregulated
ENSMUSG00000096269	0.74015	0.00517359	Upregulated
ENSMUSG00000048756	-0.56256	0.00518148	Downregulated
ENSMUSG00000086905	-2.208	0.00525451	Downregulated
ENSMUSG00000082861	0.556651	0.00526371	Upregulated
ENSMUSG00000025613	0.410909	0.00526371	Upregulated
ENSMUSG00000014602	-0.552124	0.00528118	Downregulated
ENSMUSG00000069744	0.406148	0.00530664	Upregulated
ENSMUSG00000059565	0.456044	0.00534092	Upregulated
ENSMUSG00000040624	-0.977105	0.00534092	Downregulated
ENSMUSG00000069682	0.486793	0.00537325	Upregulated
ENSMUSG00000021243	0.443441	0.00541776	Upregulated
ENSMUSG00000079654	-0.526921	0.00542354	Downregulated
ENSMUSG00000028488	-0.803947	0.00542938	Downregulated
ENSMUSG00000081021	0.445054	0.00542979	Upregulated
ENSMUSG00000021040	0.531057	0.00542979	Upregulated
ENSMUSG00000039716	-0.515453	0.00542979	Downregulated
ENSMUSG00000042745	0.728668	0.00544002	Upregulated
ENSMUSG00000082878	0.575119	0.00547961	Upregulated
ENSMUSG00000057506	0.406071	0.00547961	Upregulated
ENSMUSG00000038146	-1.11185	0.00547961	Downregulated
ENSMUSG00000022820	0.534942	0.00549586	Upregulated
ENSMUSG00000051375	-0.73009	0.00551697	Downregulated
ENSMUSG00000010476	-0.535477	0.00551721	Downregulated
ENSMUSG00000059495	-0.55796	0.00552262	Downregulated
ENSMUSG00000035615	-0.928454	0.00556356	Downregulated
ENSMUSG00000062328	0.441894	0.00556356	Upregulated
ENSMUSG00000015944	-0.817779	0.00556356	Downregulated
ENSMUSG00000074794	-0.415819	0.0055845	Downregulated
ENSMUSG00000097679	0.472944	0.00560887	Upregulated
ENSMUSG00000067279	-0.791838	0.00562187	Downregulated
ENSMUSG00000053647	-1.05075	0.00563616	Downregulated
ENSMUSG00000059412	0.427979	0.00571484	Upregulated
ENSMUSG00000080904	0.590987	0.00576782	Upregulated
ENSMUSG00000056209	0.465463	0.00578754	Upregulated
ENSMUSG00000024713	-0.945265	0.00579045	Downregulated
ENSMUSG00000040111	-0.637207	0.00583031	Downregulated
ENSMUSG00000038664	-0.45405	0.00585427	Downregulated
ENSMUSG00000025203	-0.664705	0.00585427	Downregulated
ENSMUSG00000091625	0.541549	0.00585427	Upregulated
ENSMUSG00000062526	-0.465818	0.00588533	Downregulated
ENSMUSG00000016028	-0.860767	0.00588533	Downregulated
ENSMUSG00000062542	-0.491847	0.00591302	Downregulated
ENSMUSG00000101496	0.503275	0.00591302	Upregulated
ENSMUSG00000057530	-0.438299	0.00594477	Downregulated
ENSMUSG00000060730	0.521837	0.00599444	Upregulated
ENSMUSG00000035215	0.484649	0.00599505	Upregulated
ENSMUSG00000031934	0.413655	0.0060046	Upregulated
ENSMUSG00000098987	0.966089	0.00602409	Upregulated
ENSMUSG00000064231	0.580123	0.00607595	Upregulated
ENSMUSG00000081344	0.465286	0.00609289	Upregulated
ENSMUSG00000052812	-0.414518	0.00609864	Downregulated
ENSMUSG00000037563	0.405441	0.00610313	Upregulated
ENSMUSG00000103081	-0.939473	0.00612374	Downregulated
ENSMUSG00000036377	-0.420225	0.0061384	Downregulated
ENSMUSG00000044167	-0.496331	0.0061444	Downregulated
ENSMUSG00000076137	0.408677	0.00614818	Upregulated
ENSMUSG00000000056	-0.491456	0.00621297	Downregulated
ENSMUSG00000063193	0.504892	0.00623111	Upregulated
ENSMUSG00000100215	0.478203	0.00625779	Upregulated
ENSMUSG00000038094	1.17622	0.00627431	Upregulated
ENSMUSG00000105965	0.506644	0.0062912	Upregulated
ENSMUSG00000027217	-0.503378	0.0062931	Downregulated
ENSMUSG00000073485	-0.638198	0.00630043	Downregulated
ENSMUSG00000067148	0.421165	0.00631098	Upregulated
ENSMUSG00000060961	-0.464585	0.00631098	Downregulated
ENSMUSG00000029168	-0.93212	0.00631702	Downregulated
ENSMUSG00000015568	-0.437469	0.00634504	Downregulated
ENSMUSG00000043940	-0.616658	0.00634504	Downregulated
ENSMUSG00000040952	0.44451	0.00634571	Upregulated
ENSMUSG00000097113	0.484393	0.00636851	Upregulated
ENSMUSG00000042589	-0.647288	0.00638894	Downregulated
ENSMUSG00000028977	-0.69745	0.00641593	Downregulated
ENSMUSG00000087050	-0.535441	0.00641593	Downregulated
ENSMUSG00000050860	0.489985	0.00641719	Upregulated
ENSMUSG00000015243	-0.743701	0.00643641	Downregulated
ENSMUSG00000029098	-0.431173	0.00650185	Downregulated
ENSMUSG00000055210	-0.615542	0.00652951	Downregulated
ENSMUSG00000002409	-0.645822	0.00652951	Downregulated
ENSMUSG00000080877	0.544164	0.00653132	Upregulated
ENSMUSG00000078784	0.581882	0.00660479	Upregulated
ENSMUSG00000076258	-0.601068	0.00665012	Downregulated
ENSMUSG00000064602	1.31917	0.00665172	Upregulated
ENSMUSG00000061436	-0.849874	0.00669012	Downregulated
ENSMUSG00000086859	0.545276	0.00675402	Upregulated
ENSMUSG00000081049	0.461946	0.00676882	Upregulated
ENSMUSG00000024130	-0.524032	0.00684507	Downregulated
ENSMUSG00000090101	1.00361	0.00685534	Upregulated
ENSMUSG00000071141	0.459876	0.0068653	Upregulated
ENSMUSG00000104649	0.423873	0.00688579	Upregulated
ENSMUSG00000066475	0.443193	0.00688579	Upregulated
ENSMUSG00000078670	-0.740743	0.00688782	Downregulated
ENSMUSG00000104418	0.455783	0.00690468	Upregulated
ENSMUSG00000029095	-0.585613	0.00690719	Downregulated
ENSMUSG00000023089	0.429802	0.00691578	Upregulated
ENSMUSG00000025427	-0.93452	0.00693424	Downregulated
ENSMUSG00000073394	0.648038	0.00693424	Upregulated
ENSMUSG00000028950	-0.838281	0.00693424	Downregulated
ENSMUSG00000049751	0.453264	0.00694252	Upregulated
ENSMUSG00000019775	-0.459834	0.00697901	Downregulated
ENSMUSG00000037098	-0.486693	0.00698876	Downregulated
ENSMUSG00000042312	0.424083	0.00699812	Upregulated
ENSMUSG00000102418	1.67191	0.00699812	Upregulated
ENSMUSG00000051335	-0.449696	0.00702403	Downregulated
ENSMUSG00000046079	-0.54304	0.00702617	Downregulated
ENSMUSG00000028803	-0.802138	0.00702617	Downregulated
ENSMUSG00000032479	-0.506496	0.00703684	Downregulated
ENSMUSG00000065265	0.632557	0.00706113	Upregulated
ENSMUSG00000020173	-0.437514	0.00706113	Downregulated
ENSMUSG00000028838	-0.661444	0.00706966	Downregulated
ENSMUSG00000078087	0.48927	0.00708099	Upregulated
ENSMUSG00000027368	0.553225	0.00708099	Upregulated
ENSMUSG00000081235	0.675548	0.00708099	Upregulated
ENSMUSG00000078671	-0.54888	0.00708826	Downregulated
ENSMUSG00000102796	-0.879073	0.00709132	Downregulated
ENSMUSG00000070802	-0.743298	0.00710062	Downregulated
ENSMUSG00000030956	-0.50261	0.00712253	Downregulated
ENSMUSG00000083380	0.556706	0.00712253	Upregulated
ENSMUSG00000027577	-0.696112	0.00712253	Downregulated
ENSMUSG00000028741	0.402786	0.00712253	Upregulated
ENSMUSG00000050511	-0.877535	0.00712253	Downregulated
ENSMUSG00000021340	-0.481015	0.007128	Downregulated
ENSMUSG00000045333	-0.619541	0.007128	Downregulated
ENSMUSG00000053646	-0.543386	0.00713248	Downregulated
ENSMUSG00000027381	-0.521586	0.00721648	Downregulated
ENSMUSG00000001627	0.463459	0.00722484	Upregulated
ENSMUSG00000020135	-0.74225	0.00722573	Downregulated
ENSMUSG00000057133	-0.486677	0.00722856	Downregulated
ENSMUSG00000041607	-0.856864	0.00725141	Downregulated
ENSMUSG00000026494	-0.781499	0.00727883	Downregulated
ENSMUSG00000066800	-0.414162	0.00732456	Downregulated
ENSMUSG00000030898	1.25189	0.0073397	Upregulated
ENSMUSG00000021068	-0.463886	0.0073647	Downregulated
ENSMUSG00000022812	-0.522243	0.00737659	Downregulated
ENSMUSG00000028980	-0.402519	0.00739068	Downregulated
ENSMUSG00000022091	-0.576924	0.00739068	Downregulated
ENSMUSG00000101279	-0.524725	0.0074195	Downregulated
ENSMUSG00000027843	0.72754	0.00745585	Upregulated
ENSMUSG00000047888	-0.738707	0.00747032	Downregulated
ENSMUSG00000040209	-0.698913	0.00750355	Downregulated
ENSMUSG00000035829	-0.642447	0.00750355	Downregulated
ENSMUSG00000031292	-0.529729	0.00750355	Downregulated
ENSMUSG00000014773	-0.664372	0.00750355	Downregulated
ENSMUSG00000031939	0.583416	0.00750355	Upregulated
ENSMUSG00000079137	0.406376	0.00750355	Upregulated
ENSMUSG00000045455	0.513699	0.00750772	Upregulated
ENSMUSG00000028583	0.850431	0.00751442	Upregulated
ENSMUSG00000054203	0.519128	0.00753376	Upregulated
ENSMUSG00000074785	-0.616902	0.00753376	Downregulated
ENSMUSG00000067038	0.480767	0.00754456	Upregulated
ENSMUSG00000024208	0.471073	0.00757756	Upregulated
ENSMUSG00000078126	0.451066	0.00757756	Upregulated
ENSMUSG00000040296	-0.480121	0.00761088	Downregulated
ENSMUSG00000081023	1.02449	0.00761088	Upregulated
ENSMUSG00000042390	-0.645452	0.00762562	Downregulated
ENSMUSG00000074129	0.416735	0.00762562	Upregulated
ENSMUSG00000095253	-0.428103	0.00762562	Downregulated
ENSMUSG00000029577	-0.442395	0.00764809	Downregulated
ENSMUSG00000030465	-0.497578	0.00766968	Downregulated
ENSMUSG00000038916	-0.78946	0.00769439	Downregulated
ENSMUSG00000093674	0.452799	0.00771197	Upregulated
ENSMUSG00000029122	-0.646494	0.00775563	Downregulated
ENSMUSG00000040697	-0.447415	0.00775563	Downregulated
ENSMUSG00000069114	-0.427212	0.00775563	Downregulated
ENSMUSG00000046364	0.405164	0.00776088	Upregulated
ENSMUSG00000098679	0.790105	0.00777079	Upregulated
ENSMUSG00000062279	0.440276	0.00778824	Upregulated
ENSMUSG00000032131	-0.612286	0.00778931	Downregulated
ENSMUSG00000028476	-0.472769	0.00781174	Downregulated
ENSMUSG00000030612	0.470377	0.00783741	Upregulated
ENSMUSG00000039539	-0.448654	0.00796743	Downregulated
ENSMUSG00000098915	0.487959	0.00800179	Upregulated
ENSMUSG00000001707	0.598441	0.00800692	Upregulated
ENSMUSG00000040524	-0.771387	0.00800692	Downregulated
ENSMUSG00000039629	-0.608119	0.00805128	Downregulated
ENSMUSG00000044894	0.420128	0.00805894	Upregulated
ENSMUSG00000029005	-0.772549	0.00805894	Downregulated
ENSMUSG00000049719	1.82176	0.00805894	Upregulated
ENSMUSG00000070063	1.01421	0.00807142	Upregulated
ENSMUSG00000026750	0.44946	0.00807142	Upregulated
ENSMUSG00000068959	-0.464419	0.00807142	Downregulated
ENSMUSG00000047153	-0.437661	0.00810579	Downregulated
ENSMUSG00000018750	-0.58046	0.00811707	Downregulated
ENSMUSG00000012848	0.432677	0.00815342	Upregulated
ENSMUSG00000048520	0.979265	0.00817801	Upregulated
ENSMUSG00000038831	-0.456558	0.00818038	Downregulated
ENSMUSG00000033713	-0.609451	0.00818419	Downregulated
ENSMUSG00000039787	-0.511443	0.00819204	Downregulated
ENSMUSG00000020798	-0.529094	0.00821492	Downregulated
ENSMUSG00000037541	-0.746113	0.00821564	Downregulated
ENSMUSG00000062742	0.421626	0.00827979	Upregulated
ENSMUSG00000047591	-0.484472	0.00828322	Downregulated
ENSMUSG00000029004	-0.586272	0.00829347	Downregulated
ENSMUSG00000075602	0.579502	0.00831584	Upregulated
ENSMUSG00000041498	-0.450977	0.00833664	Downregulated
ENSMUSG00000097445	0.686884	0.00838841	Upregulated
ENSMUSG00000089988	0.483823	0.00839044	Upregulated
ENSMUSG00000022296	0.703556	0.00845519	Upregulated
ENSMUSG00000020900	-0.537299	0.00846862	Downregulated
ENSMUSG00000067336	-0.528112	0.00846862	Downregulated
ENSMUSG00000005534	-0.431212	0.00848371	Downregulated
ENSMUSG00000081855	0.416644	0.00848371	Upregulated
ENSMUSG00000027111	-0.469947	0.00849246	Downregulated
ENSMUSG00000030213	-0.589934	0.00850945	Downregulated
ENSMUSG00000068250	0.409003	0.00863194	Upregulated
ENSMUSG00000037896	-0.453315	0.00864984	Downregulated
ENSMUSG00000096942	0.433199	0.00864984	Upregulated
ENSMUSG00000038510	0.579738	0.00866839	Upregulated
ENSMUSG00000053199	-1.26615	0.00866839	Downregulated
ENSMUSG00000021895	-0.48589	0.00869979	Downregulated
ENSMUSG00000046157	-0.49913	0.00871071	Downregulated
ENSMUSG00000062991	-0.442474	0.0087274	Downregulated
ENSMUSG00000060143	0.46063	0.00873247	Upregulated
ENSMUSG00000106926	0.451208	0.00877788	Upregulated
ENSMUSG00000084403	0.796189	0.00880564	Upregulated
ENSMUSG00000038777	-0.787717	0.00880564	Downregulated
ENSMUSG00000035878	-0.4239	0.00880564	Downregulated
ENSMUSG00000064339	0.438112	0.00882992	Upregulated
ENSMUSG00000058748	0.488613	0.00882992	Upregulated
ENSMUSG00000015312	0.681647	0.00882992	Upregulated
ENSMUSG00000080364	0.643482	0.00882992	Upregulated
ENSMUSG00000020866	-0.659939	0.00887543	Downregulated
ENSMUSG00000081897	1.01308	0.00887543	Upregulated
ENSMUSG00000034730	-0.697767	0.008879	Downregulated
ENSMUSG00000028069	0.458217	0.008879	Upregulated
ENSMUSG00000105143	0.587978	0.008879	Upregulated
ENSMUSG00000083860	0.754299	0.00889637	Upregulated
ENSMUSG00000047248	-0.632601	0.00894321	Downregulated
ENSMUSG00000036850	0.522067	0.00894981	Upregulated
ENSMUSG00000038453	-0.78246	0.00895102	Downregulated
ENSMUSG00000104157	-0.792857	0.00895102	Downregulated
ENSMUSG00000022346	0.775561	0.00896665	Upregulated
ENSMUSG00000105139	0.442199	0.00896665	Upregulated
ENSMUSG00000085791	0.480668	0.00896665	Upregulated
ENSMUSG00000083004	0.499542	0.00896665	Upregulated
ENSMUSG00000031129	-0.502613	0.00896665	Downregulated
ENSMUSG00000021130	-0.618148	0.0089671	Downregulated
ENSMUSG00000039680	0.408264	0.0089671	Upregulated
ENSMUSG00000037411	1.86588	0.00901235	Upregulated
ENSMUSG00000008668	0.436424	0.00905991	Upregulated
ENSMUSG00000057841	0.482149	0.00906171	Upregulated
ENSMUSG00000016552	-0.46029	0.00906171	Downregulated
ENSMUSG00000042650	-0.427021	0.00907767	Downregulated
ENSMUSG00000015599	-0.882514	0.00908563	Downregulated
ENSMUSG00000014329	-0.511178	0.00908563	Downregulated
ENSMUSG00000052698	-0.448639	0.00910751	Downregulated
ENSMUSG00000034818	-0.948297	0.00913392	Downregulated
ENSMUSG00000062997	0.477067	0.00913392	Upregulated
ENSMUSG00000045639	-0.443854	0.0091981	Downregulated
ENSMUSG00000080715	0.534134	0.00921582	Upregulated
ENSMUSG00000052942	-0.74383	0.00921958	Downregulated
ENSMUSG00000101932	0.520872	0.00921958	Upregulated
ENSMUSG00000024241	-0.426451	0.00922139	Downregulated
ENSMUSG00000021692	0.474986	0.00927786	Upregulated
ENSMUSG00000063754	0.449112	0.00929193	Upregulated
ENSMUSG00000024887	-0.412308	0.00933899	Downregulated
ENSMUSG00000033671	-0.521532	0.00933899	Downregulated
ENSMUSG00000038352	0.895078	0.0093466	Upregulated
ENSMUSG00000082475	0.446364	0.00935026	Upregulated
ENSMUSG00000026976	0.595851	0.00935026	Upregulated
ENSMUSG00000048232	-0.469964	0.00938485	Downregulated
ENSMUSG00000008999	-0.948187	0.00940832	Downregulated
ENSMUSG00000105408	0.52296	0.00944487	Upregulated
ENSMUSG00000028920	-0.519041	0.00946576	Downregulated
ENSMUSG00000028931	-0.490134	0.00948199	Downregulated
ENSMUSG00000081614	0.922173	0.00954499	Upregulated
ENSMUSG00000032875	-0.453424	0.00958181	Downregulated
ENSMUSG00000035673	0.77677	0.00958181	Upregulated
ENSMUSG00000065734	1.11494	0.00958223	Upregulated
ENSMUSG00000081895	0.418955	0.00958223	Upregulated
ENSMUSG00000090553	0.460205	0.00974781	Upregulated
ENSMUSG00000042249	-0.455601	0.00976679	Downregulated
ENSMUSG00000021660	0.441385	0.00976679	Upregulated
ENSMUSG00000041757	-0.774859	0.00977145	Downregulated
ENSMUSG00000078952	-0.501854	0.0097772	Downregulated
ENSMUSG00000081429	0.618467	0.00978381	Upregulated
ENSMUSG00000038026	-0.933103	0.00978381	Downregulated
ENSMUSG00000099429	1.31404	0.00978381	Upregulated
ENSMUSG00000063556	0.451247	0.00978381	Upregulated
ENSMUSG00000058773	-0.617616	0.00978381	Downregulated
ENSMUSG00000028998	0.429348	0.00978381	Upregulated
ENSMUSG00000040253	-0.440086	0.00980406	Downregulated
ENSMUSG00000026536	0.448615	0.0098305	Upregulated
ENSMUSG00000020224	0.434252	0.00983367	Upregulated
ENSMUSG00000099902	0.508212	0.00983367	Upregulated
ENSMUSG00000080873	0.454218	0.00983486	Upregulated
ENSMUSG00000035351	0.426454	0.00983486	Upregulated
ENSMUSG00000060461	1.27298	0.00983486	Upregulated
ENSMUSG00000011254	0.430358	0.00983486	Upregulated
ENSMUSG00000093484	0.436545	0.00999175	Upregulated
ENSMUSG00000021643	0.400688	0.0100041	Upregulated
ENSMUSG00000055632	0.621167	0.0100111	Upregulated
ENSMUSG00000025195	-0.441249	0.0100463	Downregulated
ENSMUSG00000055053	-0.744453	0.010054	Downregulated
ENSMUSG00000063450	-0.599519	0.0100957	Downregulated
ENSMUSG00000020396	-0.451752	0.0101152	Downregulated
ENSMUSG00000053007	-0.679777	0.0101152	Downregulated
ENSMUSG00000021520	0.473579	0.0101152	Upregulated
ENSMUSG00000048007	0.492772	0.010116	Upregulated
ENSMUSG00000058325	-0.448762	0.0101453	Downregulated
ENSMUSG00000081763	0.739355	0.0102125	Upregulated
ENSMUSG00000071532	0.449177	0.0102561	Upregulated
ENSMUSG00000026188	-0.447514	0.0102676	Downregulated
ENSMUSG00000021754	-0.463519	0.0102895	Downregulated
ENSMUSG00000024921	-0.459371	0.0103302	Downregulated
ENSMUSG00000020715	-0.420726	0.0103713	Downregulated
ENSMUSG00000039262	-0.703148	0.0103897	Downregulated
ENSMUSG00000080054	0.530125	0.0104095	Upregulated
ENSMUSG00000048978	-0.679966	0.0104279	Downregulated
ENSMUSG00000082044	0.483805	0.0104279	Upregulated
ENSMUSG00000055799	-0.955588	0.0104659	Downregulated
ENSMUSG00000083364	0.441038	0.0104796	Upregulated
ENSMUSG00000037110	-0.427002	0.0104839	Downregulated
ENSMUSG00000091449	0.473499	0.0105131	Upregulated
ENSMUSG00000055917	0.420959	0.0105453	Upregulated
ENSMUSG00000096086	0.650251	0.0105453	Upregulated
ENSMUSG00000030451	-0.439436	0.0105525	Downregulated
ENSMUSG00000020546	-0.442929	0.0105556	Downregulated
ENSMUSG00000094122	0.476748	0.0105818	Upregulated
ENSMUSG00000057816	0.673016	0.0105827	Upregulated
ENSMUSG00000044424	0.479815	0.010585	Upregulated
ENSMUSG00000029104	-0.505756	0.0105939	Downregulated
ENSMUSG00000060879	0.447464	0.0105999	Upregulated
ENSMUSG00000039840	-0.513553	0.0106523	Downregulated
ENSMUSG00000044139	-1.28505	0.0106621	Downregulated
ENSMUSG00000028354	-0.59734	0.010682	Downregulated
ENSMUSG00000073702	0.473241	0.0107044	Upregulated
ENSMUSG00000062866	-0.511285	0.010717	Downregulated
ENSMUSG00000023473	-0.675172	0.0107467	Downregulated
ENSMUSG00000021996	0.519191	0.0107628	Upregulated
ENSMUSG00000026020	0.486665	0.0107658	Upregulated
ENSMUSG00000030319	-0.458367	0.010819	Downregulated
ENSMUSG00000030500	0.923681	0.0108241	Upregulated
ENSMUSG00000041530	-0.569314	0.0108342	Downregulated
ENSMUSG00000066629	0.407945	0.0108766	Upregulated
ENSMUSG00000030657	-0.780583	0.0109073	Downregulated
ENSMUSG00000084071	-0.533513	0.0109204	Downregulated
ENSMUSG00000038637	-0.432748	0.0109258	Downregulated
ENSMUSG00000042978	-0.435076	0.0109513	Downregulated
ENSMUSG00000001056	0.453789	0.0109834	Upregulated
ENSMUSG00000041444	-0.704376	0.0109934	Downregulated
ENSMUSG00000034312	-0.73789	0.0109934	Downregulated
ENSMUSG00000030188	0.446998	0.0110133	Upregulated
ENSMUSG00000080823	0.402805	0.0110173	Upregulated
ENSMUSG00000097803	0.465473	0.0110867	Upregulated
ENSMUSG00000082935	0.406288	0.011154	Upregulated
ENSMUSG00000023886	-0.50057	0.0111781	Downregulated
ENSMUSG00000028187	0.454018	0.0112179	Upregulated
ENSMUSG00000039801	-0.473867	0.0112379	Downregulated
ENSMUSG00000082474	0.419982	0.0112379	Upregulated
ENSMUSG00000006464	-0.451344	0.0112501	Downregulated
ENSMUSG00000080779	0.473865	0.0112501	Upregulated
ENSMUSG00000021097	-0.992481	0.0113075	Downregulated
ENSMUSG00000031530	0.725585	0.0113075	Upregulated
ENSMUSG00000041961	-0.504326	0.011309	Downregulated
ENSMUSG00000037206	-0.577775	0.011309	Downregulated
ENSMUSG00000039375	0.708884	0.0113344	Upregulated
ENSMUSG00000002416	0.414774	0.0114066	Upregulated
ENSMUSG00000035045	-0.417008	0.0114307	Downregulated
ENSMUSG00000086605	-0.708784	0.0114307	Downregulated
ENSMUSG00000060938	0.414453	0.0114307	Upregulated
ENSMUSG00000047420	0.432904	0.0114307	Upregulated
ENSMUSG00000090698	-0.446251	0.0114307	Downregulated
ENSMUSG00000048856	0.420538	0.0114307	Upregulated
ENSMUSG00000079429	-0.612771	0.0114595	Downregulated
ENSMUSG00000031748	-0.51644	0.0114595	Downregulated
ENSMUSG00000074457	0.495919	0.0114595	Upregulated
ENSMUSG00000022300	0.491012	0.0114595	Upregulated
ENSMUSG00000096847	-0.624939	0.0114595	Downregulated
ENSMUSG00000057262	0.470692	0.0114595	Upregulated
ENSMUSG00000038233	-0.565443	0.0114595	Downregulated
ENSMUSG00000034037	-1.01815	0.0114595	Downregulated
ENSMUSG00000085385	0.463234	0.0115486	Upregulated
ENSMUSG00000091742	0.425929	0.0115565	Upregulated
ENSMUSG00000038970	-0.451464	0.0115657	Downregulated
ENSMUSG00000051344	-0.555359	0.0115657	Downregulated
ENSMUSG00000042529	-0.73848	0.0115657	Downregulated
ENSMUSG00000032459	0.435183	0.0115698	Upregulated
ENSMUSG00000038178	-0.414776	0.0116149	Downregulated
ENSMUSG00000032109	-0.410237	0.0116149	Downregulated
ENSMUSG00000070643	-0.692253	0.011627	Downregulated
ENSMUSG00000029765	-0.620325	0.011627	Downregulated
ENSMUSG00000041037	-0.599284	0.0117	Downregulated
ENSMUSG00000020185	-0.511597	0.0117083	Downregulated
ENSMUSG00000106874	-0.442334	0.0117146	Downregulated
ENSMUSG00000062353	0.421444	0.0117698	Upregulated
ENSMUSG00000031561	-0.584302	0.0117815	Downregulated
ENSMUSG00000050592	-0.775232	0.0117815	Downregulated
ENSMUSG00000020668	-0.431939	0.0118224	Downregulated
ENSMUSG00000066406	-0.583598	0.0118479	Downregulated
ENSMUSG00000029207	-0.447885	0.0118487	Downregulated
ENSMUSG00000059273	-0.579773	0.0118696	Downregulated
ENSMUSG00000021639	0.488759	0.0119155	Upregulated
ENSMUSG00000020460	0.45709	0.0119216	Upregulated
ENSMUSG00000038056	-0.566899	0.011925	Downregulated
ENSMUSG00000068324	0.455253	0.0119316	Upregulated
ENSMUSG00000029911	0.408844	0.0119387	Upregulated
ENSMUSG00000028989	-0.554046	0.0119605	Downregulated
ENSMUSG00000018931	-0.401634	0.0119605	Downregulated
ENSMUSG00000005580	-0.551607	0.0119909	Downregulated
ENSMUSG00000002265	-0.553853	0.0120128	Downregulated
ENSMUSG00000052040	-0.603113	0.0120213	Downregulated
ENSMUSG00000048402	-0.757217	0.0120716	Downregulated
ENSMUSG00000061787	0.449385	0.0121126	Upregulated
ENSMUSG00000060636	0.452287	0.012117	Upregulated
ENSMUSG00000016427	0.424252	0.0121714	Upregulated
ENSMUSG00000074657	-0.687998	0.0122384	Downregulated
ENSMUSG00000046215	0.910679	0.0122716	Upregulated
ENSMUSG00000005268	-0.586323	0.0122929	Downregulated
ENSMUSG00000078429	-0.446357	0.012312	Downregulated
ENSMUSG00000005958	-0.524264	0.0123396	Downregulated
ENSMUSG00000079018	0.530731	0.0123573	Upregulated
ENSMUSG00000012405	0.432512	0.0123631	Upregulated
ENSMUSG00000008496	-0.910355	0.0124123	Downregulated
ENSMUSG00000053317	0.456043	0.0124247	Upregulated
ENSMUSG00000033902	-0.540976	0.0124247	Downregulated
ENSMUSG00000102189	-0.902539	0.0124284	Downregulated
ENSMUSG00000030748	1.33505	0.0124284	Upregulated
ENSMUSG00000029516	-0.728065	0.0124414	Downregulated
ENSMUSG00000054720	-0.53018	0.0124494	Downregulated
ENSMUSG00000045996	0.512774	0.0124738	Upregulated
ENSMUSG00000061330	0.438332	0.0125113	Upregulated
ENSMUSG00000022708	-0.820888	0.0125527	Downregulated
ENSMUSG00000027714	0.406081	0.0125575	Upregulated
ENSMUSG00000047215	0.422073	0.0126015	Upregulated
ENSMUSG00000049775	0.529937	0.0126395	Upregulated
ENSMUSG00000031540	-0.555548	0.0126689	Downregulated
ENSMUSG00000001240	-1.12502	0.0126891	Downregulated
ENSMUSG00000028967	0.462198	0.0126948	Upregulated
ENSMUSG00000005054	0.600641	0.0127082	Upregulated
ENSMUSG00000005982	-0.430101	0.0127082	Downregulated
ENSMUSG00000028691	0.454479	0.0127394	Upregulated
ENSMUSG00000033237	-0.423096	0.0127745	Downregulated
ENSMUSG00000030852	-0.467096	0.0127874	Downregulated
ENSMUSG00000035314	-0.429721	0.0127874	Downregulated
ENSMUSG00000007880	-0.618406	0.0128355	Downregulated
ENSMUSG00000081214	0.455541	0.0128868	Upregulated
ENSMUSG00000040093	-0.540475	0.0128868	Downregulated
ENSMUSG00000031698	-0.61834	0.0128868	Downregulated
ENSMUSG00000097669	0.989568	0.0128868	Upregulated
ENSMUSG00000067909	0.615398	0.0129015	Upregulated
ENSMUSG00000083483	0.418128	0.012914	Upregulated
ENSMUSG00000032313	-0.553614	0.012914	Downregulated
ENSMUSG00000005087	0.749803	0.0129837	Upregulated
ENSMUSG00000014361	-0.468857	0.0129882	Downregulated
ENSMUSG00000036030	-0.436463	0.0130268	Downregulated
ENSMUSG00000083192	0.447968	0.0130314	Upregulated
ENSMUSG00000020857	0.429771	0.0130314	Upregulated
ENSMUSG00000029918	0.454832	0.0130314	Upregulated
ENSMUSG00000040540	-0.409815	0.0130314	Downregulated
ENSMUSG00000010066	-0.714897	0.0130584	Downregulated
ENSMUSG00000059064	0.416723	0.013096	Upregulated
ENSMUSG00000014243	0.50161	0.0130971	Upregulated
ENSMUSG00000009876	0.697536	0.0131437	Upregulated
ENSMUSG00000053965	-0.491136	0.0132041	Downregulated
ENSMUSG00000032289	-0.774244	0.0132065	Downregulated
ENSMUSG00000031925	-0.518258	0.0132636	Downregulated
ENSMUSG00000021091	1.68685	0.013298	Upregulated
ENSMUSG00000048251	-1.11226	0.0133298	Downregulated
ENSMUSG00000106558	0.5585	0.0133812	Upregulated
ENSMUSG00000082151	0.961054	0.0134059	Upregulated
ENSMUSG00000024420	-0.546554	0.013428	Downregulated
ENSMUSG00000027951	-0.45641	0.0134332	Downregulated
ENSMUSG00000026768	-0.566213	0.0135536	Downregulated
ENSMUSG00000069862	0.447456	0.0136186	Upregulated
ENSMUSG00000089855	-0.6258	0.0136186	Downregulated
ENSMUSG00000071064	-0.47817	0.0136344	Downregulated
ENSMUSG00000086691	0.439989	0.0136598	Upregulated
ENSMUSG00000081651	0.904417	0.0136664	Upregulated
ENSMUSG00000021279	-0.455108	0.0136664	Downregulated
ENSMUSG00000058761	-0.495149	0.0136796	Downregulated
ENSMUSG00000097141	-0.463752	0.0136901	Downregulated
ENSMUSG00000078193	0.452139	0.0136901	Upregulated
ENSMUSG00000084033	-0.645144	0.0137277	Downregulated
ENSMUSG00000066842	-1.54386	0.0137472	Downregulated
ENSMUSG00000071237	0.523176	0.0137637	Upregulated
ENSMUSG00000025969	-0.550098	0.0137789	Downregulated
ENSMUSG00000030207	-0.416838	0.0137789	Downregulated
ENSMUSG00000105814	0.412362	0.0138326	Upregulated
ENSMUSG00000038311	-1.09851	0.0138889	Downregulated
ENSMUSG00000048142	-0.700217	0.0138979	Downregulated
ENSMUSG00000038060	-1.22594	0.0139004	Downregulated
ENSMUSG00000100865	0.428964	0.0139004	Upregulated
ENSMUSG00000039852	-0.680271	0.0139664	Downregulated
ENSMUSG00000031393	-0.50173	0.0140148	Downregulated
ENSMUSG00000084874	0.404758	0.0140424	Upregulated
ENSMUSG00000049387	0.718967	0.0140424	Upregulated
ENSMUSG00000078377	0.4581	0.0140729	Upregulated
ENSMUSG00000026425	-0.458531	0.0140879	Downregulated
ENSMUSG00000022146	1.16191	0.0140998	Upregulated
ENSMUSG00000032452	-0.607454	0.0140998	Downregulated
ENSMUSG00000032788	-0.610807	0.0141099	Downregulated
ENSMUSG00000063787	0.502021	0.0141343	Upregulated
ENSMUSG00000104028	0.413949	0.0143132	Upregulated
ENSMUSG00000012819	-0.933415	0.0143224	Downregulated
ENSMUSG00000103286	0.413694	0.014366	Upregulated
ENSMUSG00000033538	0.826055	0.0144039	Upregulated
ENSMUSG00000031488	-0.570478	0.0144436	Downregulated
ENSMUSG00000055093	0.434493	0.0144834	Upregulated
ENSMUSG00000094664	0.441047	0.0145918	Upregulated
ENSMUSG00000047013	-0.623483	0.0146348	Downregulated
ENSMUSG00000029632	0.527496	0.0146348	Upregulated
ENSMUSG00000083424	0.450466	0.0146925	Upregulated
ENSMUSG00000073234	0.682785	0.0146925	Upregulated
ENSMUSG00000027895	-0.681668	0.0147343	Downregulated
ENSMUSG00000017778	0.452104	0.0147786	Upregulated
ENSMUSG00000082035	0.401641	0.0147786	Upregulated
ENSMUSG00000039781	-0.414175	0.0147786	Downregulated
ENSMUSG00000085442	0.429827	0.0147961	Upregulated
ENSMUSG00000061167	0.444587	0.0148091	Upregulated
ENSMUSG00000055745	-0.618625	0.014842	Downregulated
ENSMUSG00000075587	0.401355	0.0148563	Upregulated
ENSMUSG00000042109	-0.54861	0.0148569	Downregulated
ENSMUSG00000057657	0.41795	0.0148569	Upregulated
ENSMUSG00000081459	0.449276	0.0148569	Upregulated
ENSMUSG00000040560	-0.422292	0.0148569	Downregulated
ENSMUSG00000026442	-0.574631	0.0148569	Downregulated
ENSMUSG00000046318	-1.21704	0.0148569	Downregulated
ENSMUSG00000074179	1.02405	0.0148694	Upregulated
ENSMUSG00000055296	-0.58064	0.0148736	Downregulated
ENSMUSG00000029380	0.840565	0.0149286	Upregulated
ENSMUSG00000080839	0.417296	0.0149841	Upregulated
ENSMUSG00000095526	0.441363	0.0149841	Upregulated
ENSMUSG00000045038	-0.554863	0.0150225	Downregulated
ENSMUSG00000073676	0.448706	0.0150592	Upregulated
ENSMUSG00000025420	-0.404226	0.0150592	Downregulated
ENSMUSG00000020593	-0.549957	0.0150592	Downregulated
ENSMUSG00000042700	-0.539415	0.0150977	Downregulated
ENSMUSG00000000416	-0.818038	0.0151084	Downregulated
ENSMUSG00000028609	0.44276	0.0152014	Upregulated
ENSMUSG00000000693	1.07081	0.0152014	Upregulated
ENSMUSG00000067575	0.440538	0.0152064	Upregulated
ENSMUSG00000066543	0.405776	0.0152189	Upregulated
ENSMUSG00000028751	0.478139	0.0153158	Upregulated
ENSMUSG00000022672	-0.422003	0.0153686	Downregulated
ENSMUSG00000080932	0.444896	0.0153686	Upregulated
ENSMUSG00000101452	0.432379	0.0154504	Upregulated
ENSMUSG00000064317	0.462435	0.0154513	Upregulated
ENSMUSG00000020170	-0.432746	0.015527	Downregulated
ENSMUSG00000061477	0.45895	0.0156729	Upregulated
ENSMUSG00000083658	0.692594	0.0156729	Upregulated
ENSMUSG00000095398	0.542697	0.0156906	Upregulated
ENSMUSG00000044072	-0.432325	0.0156924	Downregulated
ENSMUSG00000025534	-0.685374	0.0157601	Downregulated
ENSMUSG00000102748	-0.509551	0.0157645	Downregulated
ENSMUSG00000050074	0.992779	0.015784	Upregulated
ENSMUSG00000049097	-0.407065	0.0158116	Downregulated
ENSMUSG00000060657	-0.500786	0.0158358	Downregulated
ENSMUSG00000036698	-0.682261	0.0158377	Downregulated
ENSMUSG00000035283	-0.485782	0.0158409	Downregulated
ENSMUSG00000034832	-0.655023	0.0158539	Downregulated
ENSMUSG00000016200	-0.417132	0.0158937	Downregulated
ENSMUSG00000073489	0.524453	0.0158986	Upregulated
ENSMUSG00000073591	-0.426764	0.0159374	Downregulated
ENSMUSG00000040717	-0.507824	0.0159495	Downregulated
ENSMUSG00000026883	-0.518105	0.0161288	Downregulated
ENSMUSG00000083852	0.417433	0.0161741	Upregulated
ENSMUSG00000018398	-0.406073	0.0161969	Downregulated
ENSMUSG00000027566	0.434034	0.0161969	Upregulated
ENSMUSG00000048706	0.466064	0.0162177	Upregulated
ENSMUSG00000053641	-0.412489	0.0162177	Downregulated
ENSMUSG00000095288	0.426761	0.0162271	Upregulated
ENSMUSG00000031028	-0.835122	0.0163152	Downregulated
ENSMUSG00000023032	-0.424446	0.0163626	Downregulated
ENSMUSG00000007892	0.40806	0.0163626	Upregulated
ENSMUSG00000039512	-0.531524	0.0165317	Downregulated
ENSMUSG00000093885	0.416674	0.0165844	Upregulated
ENSMUSG00000036957	-0.423416	0.0165844	Downregulated
ENSMUSG00000029641	0.432326	0.0165844	Upregulated
ENSMUSG00000059897	0.41116	0.0165864	Upregulated
ENSMUSG00000039765	-0.408024	0.0166125	Downregulated
ENSMUSG00000074754	0.459718	0.0166703	Upregulated
ENSMUSG00000027695	-1.05906	0.016701	Downregulated
ENSMUSG00000000552	-0.587433	0.016708	Downregulated
ENSMUSG00000074622	-0.494822	0.0167615	Downregulated
ENSMUSG00000031647	0.407579	0.0167627	Upregulated
ENSMUSG00000024897	-0.487323	0.0168802	Downregulated
ENSMUSG00000089715	-0.479991	0.0168979	Downregulated
ENSMUSG00000019820	-0.442902	0.0169509	Downregulated
ENSMUSG00000040350	-0.42698	0.0170019	Downregulated
ENSMUSG00000021366	-0.549163	0.0170215	Downregulated
ENSMUSG00000030020	-0.497395	0.0170215	Downregulated
ENSMUSG00000045659	-0.514941	0.0170363	Downregulated
ENSMUSG00000080896	0.507603	0.0171001	Upregulated
ENSMUSG00000031714	-0.459872	0.0171164	Downregulated
ENSMUSG00000026797	-0.50694	0.0171166	Downregulated
ENSMUSG00000056771	-0.71012	0.0171321	Downregulated
ENSMUSG00000062083	0.441837	0.0171698	Upregulated
ENSMUSG00000087381	-0.683698	0.0171909	Downregulated
ENSMUSG00000032330	0.490339	0.0172395	Upregulated
ENSMUSG00000027253	-0.54783	0.0172395	Downregulated
ENSMUSG00000097440	-0.552	0.0172788	Downregulated
ENSMUSG00000026049	0.429765	0.017288	Upregulated
ENSMUSG00000027787	0.454592	0.0173023	Upregulated
ENSMUSG00000058546	0.422054	0.0173023	Upregulated
ENSMUSG00000025283	0.555929	0.0173432	Upregulated
ENSMUSG00000038540	-0.630514	0.0173432	Downregulated
ENSMUSG00000092072	0.573614	0.0173432	Upregulated
ENSMUSG00000059824	-0.643575	0.0173432	Downregulated
ENSMUSG00000061578	-0.827819	0.0173432	Downregulated
ENSMUSG00000095193	0.494187	0.0173839	Upregulated
ENSMUSG00000027457	-1.13741	0.0173839	Downregulated
ENSMUSG00000051671	0.419255	0.0173856	Upregulated
ENSMUSG00000020142	-0.439486	0.0173881	Downregulated
ENSMUSG00000070733	-0.506876	0.0173881	Downregulated
ENSMUSG00000024548	-0.617296	0.0173913	Downregulated
ENSMUSG00000051351	-0.424745	0.0174028	Downregulated
ENSMUSG00000018166	-0.632696	0.017434	Downregulated
ENSMUSG00000020014	-0.564533	0.0174455	Downregulated
ENSMUSG00000029198	0.417501	0.0174741	Upregulated
ENSMUSG00000068740	-1.0223	0.0174906	Downregulated
ENSMUSG00000033004	-0.403834	0.0174906	Downregulated
ENSMUSG00000046532	-0.518909	0.0175421	Downregulated
ENSMUSG00000025380	-0.821498	0.0176264	Downregulated
ENSMUSG00000089838	0.493437	0.017628	Upregulated
ENSMUSG00000087589	-0.565352	0.0176932	Downregulated
ENSMUSG00000020435	-1.25259	0.0176932	Downregulated
ENSMUSG00000084345	0.404562	0.0177271	Upregulated
ENSMUSG00000045777	0.73013	0.0178541	Upregulated
ENSMUSG00000052957	-0.662611	0.0179048	Downregulated
ENSMUSG00000052033	0.533339	0.017917	Upregulated
ENSMUSG00000095597	0.450477	0.0182105	Upregulated
ENSMUSG00000063455	-0.608126	0.0182105	Downregulated
ENSMUSG00000042549	0.59944	0.0182105	Upregulated
ENSMUSG00000030762	0.50892	0.0182586	Upregulated
ENSMUSG00000088246	-0.523542	0.0183147	Downregulated
ENSMUSG00000092035	-0.495122	0.0183163	Downregulated
ENSMUSG00000042814	0.420322	0.0183168	Upregulated
ENSMUSG00000074818	-0.562934	0.0183168	Downregulated
ENSMUSG00000082741	0.422561	0.0183208	Upregulated
ENSMUSG00000084060	0.543318	0.0183272	Upregulated
ENSMUSG00000026842	-0.437827	0.0183514	Downregulated
ENSMUSG00000049044	0.521304	0.0183995	Upregulated
ENSMUSG00000070778	0.532148	0.0184655	Upregulated
ENSMUSG00000030380	-0.475002	0.0184785	Downregulated
ENSMUSG00000053293	-0.531117	0.0184994	Downregulated
ENSMUSG00000037652	-0.465613	0.0185039	Downregulated
ENSMUSG00000096374	0.739505	0.0185748	Upregulated
ENSMUSG00000042043	0.473252	0.0186009	Upregulated
ENSMUSG00000044164	-0.951284	0.0186976	Downregulated
ENSMUSG00000035696	-0.455578	0.0187033	Downregulated
ENSMUSG00000035105	-0.813853	0.0187283	Downregulated
ENSMUSG00000096486	0.720348	0.0187405	Upregulated
ENSMUSG00000028100	-0.8293	0.0188016	Downregulated
ENSMUSG00000058756	-0.465436	0.0188016	Downregulated
ENSMUSG00000039137	-0.645866	0.0188319	Downregulated
ENSMUSG00000022521	-0.528224	0.0188728	Downregulated
ENSMUSG00000037306	-0.506776	0.0188801	Downregulated
ENSMUSG00000051627	-0.477625	0.0189136	Downregulated
ENSMUSG00000056755	-0.524201	0.0189136	Downregulated
ENSMUSG00000038239	-0.770041	0.0190249	Downregulated
ENSMUSG00000005043	-0.455828	0.0190382	Downregulated
ENSMUSG00000028331	0.44992	0.0191004	Upregulated
ENSMUSG00000050556	-0.863349	0.0191188	Downregulated
ENSMUSG00000035385	0.571084	0.0191802	Upregulated
ENSMUSG00000096292	-0.458007	0.0192115	Downregulated
ENSMUSG00000083411	0.438557	0.0192821	Upregulated
ENSMUSG00000054008	-0.474526	0.0193357	Downregulated
ENSMUSG00000057337	-0.497726	0.019349	Downregulated
ENSMUSG00000039221	0.516678	0.0193588	Upregulated
ENSMUSG00000103088	-0.569384	0.0194109	Downregulated
ENSMUSG00000018821	0.40941	0.0194109	Upregulated
ENSMUSG00000031378	-0.537177	0.0194838	Downregulated
ENSMUSG00000020801	0.43616	0.0196069	Upregulated
ENSMUSG00000091562	-1.19688	0.019608	Downregulated
ENSMUSG00000045775	-0.922161	0.0197223	Downregulated
ENSMUSG00000020883	-0.441917	0.0197654	Downregulated
ENSMUSG00000038872	-0.64822	0.0198189	Downregulated
ENSMUSG00000035202	-0.501709	0.0199222	Downregulated
ENSMUSG00000036792	-0.412373	0.0199248	Downregulated
ENSMUSG00000034066	-0.588939	0.0199949	Downregulated
ENSMUSG00000078349	-0.500629	0.0200223	Downregulated
ENSMUSG00000080929	0.434491	0.0201658	Upregulated
ENSMUSG00000020961	-0.556668	0.0202113	Downregulated
ENSMUSG00000053113	0.741406	0.0202187	Upregulated
ENSMUSG00000027720	0.488361	0.0202187	Upregulated
ENSMUSG00000078941	0.402954	0.0202634	Upregulated
ENSMUSG00000031344	-0.721334	0.0203514	Downregulated
ENSMUSG00000070667	0.457967	0.0206001	Upregulated
ENSMUSG00000026944	-0.470821	0.0206578	Downregulated
ENSMUSG00000026565	-0.611347	0.0208586	Downregulated
ENSMUSG00000042671	0.744687	0.0208592	Upregulated
ENSMUSG00000042672	-0.545381	0.0209637	Downregulated
ENSMUSG00000101386	1.10705	0.021013	Upregulated
ENSMUSG00000077704	0.918907	0.0210498	Upregulated
ENSMUSG00000021488	-0.407949	0.0210553	Downregulated
ENSMUSG00000094191	0.437294	0.0211407	Upregulated
ENSMUSG00000024800	0.411914	0.0212885	Upregulated
ENSMUSG00000045991	-0.659729	0.0213394	Downregulated
ENSMUSG00000081605	-0.855487	0.021343	Downregulated
ENSMUSG00000038342	-0.483227	0.0213472	Downregulated
ENSMUSG00000081302	0.503573	0.0213472	Upregulated
ENSMUSG00000021904	-0.534122	0.0213472	Downregulated
ENSMUSG00000028626	-0.782211	0.0213546	Downregulated
ENSMUSG00000103865	-0.987432	0.021401	Downregulated
ENSMUSG00000047085	-0.678266	0.0214062	Downregulated
ENSMUSG00000003279	-0.735049	0.0214863	Downregulated
ENSMUSG00000058881	-0.435939	0.0215827	Downregulated
ENSMUSG00000072437	-0.403358	0.0215827	Downregulated
ENSMUSG00000013921	-0.553528	0.0216302	Downregulated
ENSMUSG00000046574	-0.686388	0.0217578	Downregulated
ENSMUSG00000004446	0.413543	0.021779	Upregulated
ENSMUSG00000065282	0.962465	0.0218776	Upregulated
ENSMUSG00000009569	-0.494665	0.0219002	Downregulated
ENSMUSG00000079681	0.60427	0.0219695	Upregulated
ENSMUSG00000090942	-0.834314	0.0220082	Downregulated
ENSMUSG00000034765	0.600506	0.0220237	Upregulated
ENSMUSG00000052951	-0.44352	0.0221751	Downregulated
ENSMUSG00000100319	0.424168	0.0222463	Upregulated
ENSMUSG00000085812	0.446818	0.0222576	Upregulated
ENSMUSG00000062365	0.421545	0.0222923	Upregulated
ENSMUSG00000058900	0.540413	0.022309	Upregulated
ENSMUSG00000086401	-0.577326	0.0224107	Downregulated
ENSMUSG00000083911	0.442885	0.0224487	Upregulated
ENSMUSG00000025369	-0.510858	0.0224493	Downregulated
ENSMUSG00000027544	-0.63321	0.022476	Downregulated
ENSMUSG00000023330	0.414786	0.022476	Upregulated
ENSMUSG00000027962	0.529827	0.0225029	Upregulated
ENSMUSG00000074141	-0.491939	0.0225029	Downregulated
ENSMUSG00000060703	0.530696	0.0225301	Upregulated
ENSMUSG00000083875	0.425623	0.0225331	Upregulated
ENSMUSG00000039405	0.44123	0.0226749	Upregulated
ENSMUSG00000103677	-0.788766	0.0226793	Downregulated
ENSMUSG00000033554	0.413383	0.0227969	Upregulated
ENSMUSG00000017692	-0.469057	0.0228248	Downregulated
ENSMUSG00000093989	0.524238	0.0228635	Upregulated
ENSMUSG00000035443	0.455321	0.0229145	Upregulated
ENSMUSG00000012017	-0.711442	0.0229285	Downregulated
ENSMUSG00000045039	-0.596284	0.0229442	Downregulated
ENSMUSG00000027133	0.402195	0.0229579	Upregulated
ENSMUSG00000039202	-0.462983	0.0229653	Downregulated
ENSMUSG00000028661	-0.654951	0.0229709	Downregulated
ENSMUSG00000001151	-0.474435	0.0229984	Downregulated
ENSMUSG00000096308	0.691549	0.0230366	Upregulated
ENSMUSG00000065147	0.786807	0.0230409	Upregulated
ENSMUSG00000081937	0.529847	0.0231679	Upregulated
ENSMUSG00000105388	0.410224	0.0232009	Upregulated
ENSMUSG00000030742	0.904028	0.0232009	Upregulated
ENSMUSG00000073096	-0.42033	0.0232307	Downregulated
ENSMUSG00000032702	-0.596241	0.0232877	Downregulated
ENSMUSG00000051427	-0.442278	0.0233697	Downregulated
ENSMUSG00000039087	-0.546333	0.0234149	Downregulated
ENSMUSG00000081125	0.923818	0.0234344	Upregulated
ENSMUSG00000079224	0.407887	0.0235092	Upregulated
ENSMUSG00000067870	0.428408	0.0235964	Upregulated
ENSMUSG00000001131	1.33884	0.0236738	Upregulated
ENSMUSG00000057113	0.454663	0.0236809	Upregulated
ENSMUSG00000087017	0.566831	0.0236809	Upregulated
ENSMUSG00000024251	-0.471318	0.0237913	Downregulated
ENSMUSG00000031302	-1.00867	0.0238149	Downregulated
ENSMUSG00000020100	-0.448882	0.0238629	Downregulated
ENSMUSG00000036568	-0.470951	0.0239707	Downregulated
ENSMUSG00000068663	-0.450594	0.0239707	Downregulated
ENSMUSG00000032750	-0.512068	0.0239859	Downregulated
ENSMUSG00000039686	-0.445927	0.0239859	Downregulated
ENSMUSG00000092074	0.404795	0.0239859	Upregulated
ENSMUSG00000035168	-0.433295	0.0239859	Downregulated
ENSMUSG00000096255	0.401201	0.0242318	Upregulated
ENSMUSG00000094410	-0.533434	0.0242462	Downregulated
ENSMUSG00000070692	0.430118	0.0242733	Upregulated
ENSMUSG00000068184	0.426383	0.0242878	Upregulated
ENSMUSG00000095847	0.418749	0.0242878	Upregulated
ENSMUSG00000033960	-0.4253	0.0243518	Downregulated
ENSMUSG00000082380	0.641643	0.0243522	Upregulated
ENSMUSG00000080944	0.446584	0.0243522	Upregulated
ENSMUSG00000036565	-0.557421	0.0243721	Downregulated
ENSMUSG00000041779	-0.518899	0.0243726	Downregulated
ENSMUSG00000024219	-0.405751	0.0243918	Downregulated
ENSMUSG00000039158	-0.513712	0.0244007	Downregulated
ENSMUSG00000035864	-0.672227	0.0244007	Downregulated
ENSMUSG00000030037	1.09868	0.0244107	Upregulated
ENSMUSG00000023411	-0.566406	0.0245101	Downregulated
ENSMUSG00000039936	-0.436804	0.0246125	Downregulated
ENSMUSG00000006920	-0.421745	0.0246539	Downregulated
ENSMUSG00000062456	0.404344	0.0246539	Upregulated
ENSMUSG00000006731	-0.60505	0.0246825	Downregulated
ENSMUSG00000005871	-0.431188	0.0246825	Downregulated
ENSMUSG00000073616	0.430552	0.0246825	Upregulated
ENSMUSG00000028360	-0.770625	0.0246825	Downregulated
ENSMUSG00000073985	-0.689856	0.0246825	Downregulated
ENSMUSG00000064081	0.8474	0.0246861	Upregulated
ENSMUSG00000025571	-0.54279	0.0247138	Downregulated
ENSMUSG00000042507	-0.45081	0.0247332	Downregulated
ENSMUSG00000081631	0.520636	0.0248061	Upregulated
ENSMUSG00000039953	-0.407069	0.0248483	Downregulated
ENSMUSG00000081865	0.4016	0.0248619	Upregulated
ENSMUSG00000050822	-0.587079	0.024875	Downregulated
ENSMUSG00000080974	0.737211	0.0250055	Upregulated
ENSMUSG00000038058	-0.490322	0.0250055	Downregulated
ENSMUSG00000018476	-0.704232	0.0250258	Downregulated
ENSMUSG00000051727	-0.873866	0.0250465	Downregulated
ENSMUSG00000085213	-0.781537	0.0251303	Downregulated
ENSMUSG00000025261	-0.497659	0.0251721	Downregulated
ENSMUSG00000037646	-0.404688	0.0252561	Downregulated
ENSMUSG00000083064	0.421924	0.0252561	Upregulated
ENSMUSG00000031834	-0.438668	0.0253049	Downregulated
ENSMUSG00000033080	1.03402	0.0253103	Upregulated
ENSMUSG00000099647	0.420371	0.0253182	Upregulated
ENSMUSG00000036781	0.48416	0.0253182	Upregulated
ENSMUSG00000045962	-0.537828	0.0253525	Downregulated
ENSMUSG00000020340	-0.492364	0.0254158	Downregulated
ENSMUSG00000001227	-0.817421	0.0254158	Downregulated
ENSMUSG00000032855	-0.466378	0.0254707	Downregulated
ENSMUSG00000015846	-0.427664	0.0254736	Downregulated
ENSMUSG00000031144	-0.592411	0.0254804	Downregulated
ENSMUSG00000034297	-0.44726	0.0256207	Downregulated
ENSMUSG00000032372	0.624218	0.0256344	Upregulated
ENSMUSG00000089808	0.436731	0.0256744	Upregulated
ENSMUSG00000032564	-0.968064	0.0256744	Downregulated
ENSMUSG00000025375	-0.5384	0.0259142	Downregulated
ENSMUSG00000058838	0.403109	0.0259776	Upregulated
ENSMUSG00000083394	0.455963	0.0260081	Upregulated
ENSMUSG00000089737	-0.898468	0.0261613	Downregulated
ENSMUSG00000080868	1.10855	0.0262181	Upregulated
ENSMUSG00000021318	-0.449914	0.0263162	Downregulated
ENSMUSG00000048038	-1.28651	0.0263549	Downregulated
ENSMUSG00000105914	1.10497	0.0263549	Upregulated
ENSMUSG00000068270	-0.779	0.026499	Downregulated
ENSMUSG00000070056	-0.503119	0.0267466	Downregulated
ENSMUSG00000013275	-0.4607	0.0267645	Downregulated
ENSMUSG00000067773	0.474478	0.0268909	Upregulated
ENSMUSG00000039756	0.428889	0.0269337	Upregulated
ENSMUSG00000035226	-0.649358	0.027034	Downregulated
ENSMUSG00000057716	-0.823411	0.0270608	Downregulated
ENSMUSG00000037750	-0.404753	0.0271105	Downregulated
ENSMUSG00000058589	-1.04241	0.0271861	Downregulated
ENSMUSG00000090564	0.585024	0.0272639	Upregulated
ENSMUSG00000022456	-0.542631	0.0272692	Downregulated
ENSMUSG00000038002	-0.502381	0.0272992	Downregulated
ENSMUSG00000021676	-0.673134	0.0273054	Downregulated
ENSMUSG00000030201	-0.490695	0.0273105	Downregulated
ENSMUSG00000040054	-0.440593	0.0273105	Downregulated
ENSMUSG00000017417	-0.670409	0.0273105	Downregulated
ENSMUSG00000101792	-0.546028	0.0273105	Downregulated
ENSMUSG00000063851	1.25228	0.0274051	Upregulated
ENSMUSG00000001444	-1.0745	0.0274224	Downregulated
ENSMUSG00000091754	0.578689	0.0275501	Upregulated
ENSMUSG00000049804	-0.414819	0.0275657	Downregulated
ENSMUSG00000044628	-0.867722	0.0275885	Downregulated
ENSMUSG00000019789	-0.698175	0.0277045	Downregulated
ENSMUSG00000046541	-0.429788	0.0277239	Downregulated
ENSMUSG00000059439	-0.471727	0.0277931	Downregulated
ENSMUSG00000032548	1.20695	0.0277931	Upregulated
ENSMUSG00000026196	-0.415934	0.0277931	Downregulated
ENSMUSG00000075225	1.43807	0.0277931	Upregulated
ENSMUSG00000061607	-0.54193	0.0278991	Downregulated
ENSMUSG00000026748	-0.686882	0.0280194	Downregulated
ENSMUSG00000038375	-0.43188	0.0280215	Downregulated
ENSMUSG00000039238	-1.02206	0.0280293	Downregulated
ENSMUSG00000035954	-0.606537	0.0280802	Downregulated
ENSMUSG00000051359	-0.441954	0.028093	Downregulated
ENSMUSG00000081485	0.411772	0.0281353	Upregulated
ENSMUSG00000006494	-0.477753	0.0281353	Downregulated
ENSMUSG00000056493	-0.52941	0.0281535	Downregulated
ENSMUSG00000081159	0.479761	0.0283336	Upregulated
ENSMUSG00000063975	0.844606	0.0283963	Upregulated
ENSMUSG00000036862	-0.580495	0.0284902	Downregulated
ENSMUSG00000063739	0.418953	0.028517	Upregulated
ENSMUSG00000051832	-0.73544	0.028551	Downregulated
ENSMUSG00000045667	-0.826298	0.0285891	Downregulated
ENSMUSG00000015671	0.432794	0.0287184	Upregulated
ENSMUSG00000055494	-0.527833	0.0287184	Downregulated
ENSMUSG00000025644	-0.720387	0.0287184	Downregulated
ENSMUSG00000065280	1.33218	0.0289264	Upregulated
ENSMUSG00000020042	-0.474403	0.0289958	Downregulated
ENSMUSG00000035773	-0.572046	0.029022	Downregulated
ENSMUSG00000084353	0.407688	0.0291554	Upregulated
ENSMUSG00000081126	-0.413898	0.0292182	Downregulated
ENSMUSG00000048148	-0.996716	0.0292182	Downregulated
ENSMUSG00000054611	-0.48781	0.0293547	Downregulated
ENSMUSG00000023830	-0.436252	0.0293626	Downregulated
ENSMUSG00000105134	-0.960949	0.0294236	Downregulated
ENSMUSG00000024827	1.07795	0.0294277	Upregulated
ENSMUSG00000066478	0.482767	0.0295695	Upregulated
ENSMUSG00000053877	-0.505236	0.029599	Downregulated
ENSMUSG00000086680	-0.838967	0.0298209	Downregulated
ENSMUSG00000055945	-0.442037	0.0299059	Downregulated
ENSMUSG00000077563	0.85545	0.0299195	Upregulated
ENSMUSG00000037989	-0.634217	0.030013	Downregulated
ENSMUSG00000033855	-0.537477	0.0300948	Downregulated
ENSMUSG00000075254	-0.479119	0.0300948	Downregulated
ENSMUSG00000025795	-0.558978	0.0300948	Downregulated
ENSMUSG00000027692	-0.529868	0.0301966	Downregulated
ENSMUSG00000005237	-0.686843	0.0302428	Downregulated
ENSMUSG00000096536	0.414272	0.0302984	Upregulated
ENSMUSG00000021832	0.440917	0.0303579	Upregulated
ENSMUSG00000028868	-0.455775	0.0304486	Downregulated
ENSMUSG00000013846	-0.626551	0.030454	Downregulated
ENSMUSG00000089807	0.583587	0.030454	Upregulated
ENSMUSG00000034413	-0.60424	0.0304721	Downregulated
ENSMUSG00000028782	-0.496607	0.0306142	Downregulated
ENSMUSG00000045994	-0.407381	0.0307984	Downregulated
ENSMUSG00000025279	-0.577883	0.0308216	Downregulated
ENSMUSG00000050910	-0.414161	0.0308262	Downregulated
ENSMUSG00000027878	-0.5712	0.0308262	Downregulated
ENSMUSG00000040712	-0.50494	0.0308464	Downregulated
ENSMUSG00000033544	-0.727456	0.0308464	Downregulated
ENSMUSG00000106744	0.423642	0.0308943	Upregulated
ENSMUSG00000105243	0.481547	0.030966	Upregulated
ENSMUSG00000036977	0.475441	0.031013	Upregulated
ENSMUSG00000041649	-0.563721	0.031013	Downregulated
ENSMUSG00000035459	-0.438065	0.0310669	Downregulated
ENSMUSG00000097992	1.19221	0.0312478	Upregulated
ENSMUSG00000094737	0.555705	0.0313651	Upregulated
ENSMUSG00000023885	-0.415282	0.0313902	Downregulated
ENSMUSG00000029153	0.931886	0.0313906	Upregulated
ENSMUSG00000073758	0.809269	0.0314037	Upregulated
ENSMUSG00000028664	-0.428442	0.0314037	Downregulated
ENSMUSG00000031706	-0.445971	0.0315211	Downregulated
ENSMUSG00000003575	-0.440243	0.0315612	Downregulated
ENSMUSG00000033763	-0.481096	0.0315612	Downregulated
ENSMUSG00000086922	0.415607	0.0315612	Upregulated
ENSMUSG00000050936	-0.568102	0.0315612	Downregulated
ENSMUSG00000062896	0.4206	0.0316124	Upregulated
ENSMUSG00000102752	-0.581054	0.0316124	Downregulated
ENSMUSG00000056877	0.772657	0.0316331	Upregulated
ENSMUSG00000090125	-0.411419	0.031658	Downregulated
ENSMUSG00000046687	0.482486	0.0316892	Upregulated
ENSMUSG00000058571	-0.723413	0.0321319	Downregulated
ENSMUSG00000044122	-0.890655	0.0321647	Downregulated
ENSMUSG00000085583	-0.453631	0.0322776	Downregulated
ENSMUSG00000082676	0.450596	0.0323368	Upregulated
ENSMUSG00000005686	-0.40168	0.0324312	Downregulated
ENSMUSG00000038393	-0.625036	0.0324828	Downregulated
ENSMUSG00000054874	-0.497647	0.0325734	Downregulated
ENSMUSG00000058600	0.407704	0.03259	Upregulated
ENSMUSG00000029512	-0.548149	0.03259	Downregulated
ENSMUSG00000080800	0.535725	0.032592	Upregulated
ENSMUSG00000037885	-0.402911	0.032631	Downregulated
ENSMUSG00000084113	0.401556	0.0327745	Upregulated
ENSMUSG00000066357	-0.456535	0.0328381	Downregulated
ENSMUSG00000000861	-0.501481	0.0330091	Downregulated
ENSMUSG00000055214	-0.588251	0.0330627	Downregulated
ENSMUSG00000015575	0.44446	0.0331693	Upregulated
ENSMUSG00000029638	-0.570629	0.0331802	Downregulated
ENSMUSG00000060012	-0.578495	0.0332645	Downregulated
ENSMUSG00000086712	-1.01945	0.0332731	Downregulated
ENSMUSG00000061669	0.408878	0.0332731	Upregulated
ENSMUSG00000007872	0.430966	0.033298	Upregulated
ENSMUSG00000065305	0.832311	0.0333086	Upregulated
ENSMUSG00000033597	-0.616983	0.033338	Downregulated
ENSMUSG00000035569	-0.523986	0.0333594	Downregulated
ENSMUSG00000050954	-0.557543	0.0333803	Downregulated
ENSMUSG00000066036	-0.521547	0.0334149	Downregulated
ENSMUSG00000074570	-0.789179	0.0334361	Downregulated
ENSMUSG00000102059	0.497687	0.0335582	Upregulated
ENSMUSG00000028053	-0.481524	0.0337047	Downregulated
ENSMUSG00000053263	-0.699805	0.0338616	Downregulated
ENSMUSG00000017314	-0.600295	0.0338918	Downregulated
ENSMUSG00000061353	-0.431537	0.0338971	Downregulated
ENSMUSG00000028261	0.41921	0.0339078	Upregulated
ENSMUSG00000040703	-1.31996	0.0339594	Downregulated
ENSMUSG00000060716	-0.409858	0.0339594	Downregulated
ENSMUSG00000043631	-0.566597	0.0339869	Downregulated
ENSMUSG00000076441	0.456148	0.0341615	Upregulated
ENSMUSG00000044468	-0.497593	0.0342119	Downregulated
ENSMUSG00000033227	-0.753358	0.0345398	Downregulated
ENSMUSG00000053414	-0.41695	0.0346808	Downregulated
ENSMUSG00000041609	-0.460992	0.0349117	Downregulated
ENSMUSG00000087200	-0.607287	0.0349228	Downregulated
ENSMUSG00000058318	-0.443264	0.0350234	Downregulated
ENSMUSG00000038013	-0.548321	0.0350234	Downregulated
ENSMUSG00000035277	-0.830125	0.0350234	Downregulated
ENSMUSG00000024206	-0.452496	0.0350234	Downregulated
ENSMUSG00000083812	0.600267	0.0350681	Upregulated
ENSMUSG00000036480	0.799378	0.0350831	Upregulated
ENSMUSG00000021453	0.667864	0.0351061	Upregulated
ENSMUSG00000032238	-0.40972	0.035176	Downregulated
ENSMUSG00000034607	0.500065	0.035176	Upregulated
ENSMUSG00000079101	0.536409	0.035176	Upregulated
ENSMUSG00000038025	-0.448858	0.0353281	Downregulated
ENSMUSG00000022208	-0.852226	0.035335	Downregulated
ENSMUSG00000031386	-0.485972	0.035335	Downregulated
ENSMUSG00000028184	-0.462866	0.035335	Downregulated
ENSMUSG00000040711	-0.43911	0.0354214	Downregulated
ENSMUSG00000037622	-0.499957	0.0354214	Downregulated
ENSMUSG00000018698	-0.547751	0.0354311	Downregulated
ENSMUSG00000022619	-0.574267	0.0354937	Downregulated
ENSMUSG00000025287	0.492065	0.0356117	Upregulated
ENSMUSG00000054626	0.470651	0.0356818	Upregulated
ENSMUSG00000037361	0.401317	0.0356864	Upregulated
ENSMUSG00000053025	0.796736	0.0357175	Upregulated
ENSMUSG00000084797	-1.00444	0.0357644	Downregulated
ENSMUSG00000071691	-0.482584	0.035796	Downregulated
ENSMUSG00000042035	-0.456602	0.0358347	Downregulated
ENSMUSG00000025738	-0.452492	0.035895	Downregulated
ENSMUSG00000083678	0.407667	0.035895	Upregulated
ENSMUSG00000029406	-0.594726	0.035895	Downregulated
ENSMUSG00000030353	0.722025	0.0359828	Upregulated
ENSMUSG00000086240	0.454437	0.0361901	Upregulated
ENSMUSG00000060548	-0.591486	0.0362204	Downregulated
ENSMUSG00000041923	-0.429518	0.0363338	Downregulated
ENSMUSG00000068749	0.403508	0.0363982	Upregulated
ENSMUSG00000034685	-0.430267	0.0364048	Downregulated
ENSMUSG00000025289	0.406558	0.0364549	Upregulated
ENSMUSG00000038020	-0.680915	0.0364599	Downregulated
ENSMUSG00000020894	-0.468111	0.0365008	Downregulated
ENSMUSG00000051652	-0.56471	0.0365357	Downregulated
ENSMUSG00000105601	0.455737	0.0365786	Upregulated
ENSMUSG00000049807	-0.443041	0.0365786	Downregulated
ENSMUSG00000041849	-0.807274	0.036582	Downregulated
ENSMUSG00000082746	0.43289	0.036582	Upregulated
ENSMUSG00000029659	0.469362	0.036582	Upregulated
ENSMUSG00000084235	0.510882	0.036625	Upregulated
ENSMUSG00000041729	-0.491553	0.036625	Downregulated
ENSMUSG00000024910	0.976228	0.0367238	Upregulated
ENSMUSG00000042228	0.493457	0.0368227	Upregulated
ENSMUSG00000038248	-1.14864	0.0368227	Downregulated
ENSMUSG00000034330	-0.438098	0.0368514	Downregulated
ENSMUSG00000032649	-0.640687	0.0368959	Downregulated
ENSMUSG00000100599	0.492379	0.0368989	Upregulated
ENSMUSG00000037926	-0.449515	0.0370481	Downregulated
ENSMUSG00000039376	-0.573122	0.0371037	Downregulated
ENSMUSG00000106576	0.419213	0.0371235	Upregulated
ENSMUSG00000054517	-0.432234	0.0371235	Downregulated
ENSMUSG00000040929	-0.443522	0.0371235	Downregulated
ENSMUSG00000032327	-0.552822	0.0371585	Downregulated
ENSMUSG00000039958	0.436289	0.0371585	Upregulated
ENSMUSG00000024913	-0.495247	0.0372759	Downregulated
ENSMUSG00000047485	-0.668585	0.0372903	Downregulated
ENSMUSG00000020638	-0.42696	0.037477	Downregulated
ENSMUSG00000083395	-0.671523	0.0374812	Downregulated
ENSMUSG00000087249	0.510597	0.0375354	Upregulated
ENSMUSG00000069763	0.663288	0.0375354	Upregulated
ENSMUSG00000107026	0.558655	0.0376051	Upregulated
ENSMUSG00000083341	0.785012	0.0376051	Upregulated
ENSMUSG00000081212	0.627438	0.0377889	Upregulated
ENSMUSG00000061410	-0.463608	0.0378381	Downregulated
ENSMUSG00000028799	-0.401477	0.0378591	Downregulated
ENSMUSG00000060206	-0.406979	0.0379632	Downregulated
ENSMUSG00000039683	-0.552792	0.0381573	Downregulated
ENSMUSG00000056427	-0.476315	0.0382498	Downregulated
ENSMUSG00000081451	0.447051	0.0383104	Upregulated
ENSMUSG00000046334	0.764049	0.038319	Upregulated
ENSMUSG00000026443	-0.884924	0.0383574	Downregulated
ENSMUSG00000102918	-0.400314	0.0383801	Downregulated
ENSMUSG00000083688	0.451439	0.0383845	Upregulated
ENSMUSG00000032280	-0.415806	0.0383976	Downregulated
ENSMUSG00000030411	-0.765902	0.0386013	Downregulated
ENSMUSG00000080777	0.443431	0.0387466	Upregulated
ENSMUSG00000039835	-0.459879	0.0387578	Downregulated
ENSMUSG00000097613	-0.749797	0.0388362	Downregulated
ENSMUSG00000066306	-0.429661	0.0388364	Downregulated
ENSMUSG00000039632	-0.404807	0.0388449	Downregulated
ENSMUSG00000041695	-0.807308	0.038866	Downregulated
ENSMUSG00000029050	-0.47858	0.038866	Downregulated
ENSMUSG00000001942	-0.427473	0.038957	Downregulated
ENSMUSG00000034751	-0.517963	0.039019	Downregulated
ENSMUSG00000063488	-0.595437	0.0391554	Downregulated
ENSMUSG00000071014	0.477332	0.0393895	Upregulated
ENSMUSG00000028068	-0.410005	0.0393895	Downregulated
ENSMUSG00000081603	0.447844	0.039568	Upregulated
ENSMUSG00000027931	-0.498126	0.0397702	Downregulated
ENSMUSG00000022623	-0.555705	0.0398259	Downregulated
ENSMUSG00000079260	-0.472895	0.0398743	Downregulated
ENSMUSG00000014498	-0.599681	0.039929	Downregulated
ENSMUSG00000035401	-0.400637	0.0399378	Downregulated
ENSMUSG00000039741	-0.620429	0.0400768	Downregulated
ENSMUSG00000011148	0.829397	0.04015	Upregulated
ENSMUSG00000091697	0.690233	0.0401647	Upregulated
ENSMUSG00000021062	-0.447557	0.0403176	Downregulated
ENSMUSG00000068284	-0.607345	0.040406	Downregulated
ENSMUSG00000102204	0.953915	0.0404483	Upregulated
ENSMUSG00000038068	-0.542935	0.0406286	Downregulated
ENSMUSG00000039652	-0.413226	0.0407467	Downregulated
ENSMUSG00000022390	-0.428328	0.0408725	Downregulated
ENSMUSG00000083723	0.409847	0.0408726	Upregulated
ENSMUSG00000005681	0.583801	0.041034	Upregulated
ENSMUSG00000094183	0.75614	0.041034	Upregulated
ENSMUSG00000035337	0.472774	0.0412276	Upregulated
ENSMUSG00000043668	-0.596665	0.0413346	Downregulated
ENSMUSG00000097509	-0.933688	0.0413586	Downregulated
ENSMUSG00000044951	-1.08176	0.0417218	Downregulated
ENSMUSG00000081629	0.449788	0.0418211	Upregulated
ENSMUSG00000022336	0.409518	0.041892	Upregulated
ENSMUSG00000038690	0.42418	0.0418971	Upregulated
ENSMUSG00000038539	-0.473386	0.0421159	Downregulated
ENSMUSG00000090206	-0.673309	0.0422852	Downregulated
ENSMUSG00000082121	0.470518	0.0422891	Upregulated
ENSMUSG00000038384	-0.500569	0.0424085	Downregulated
ENSMUSG00000080485	0.486326	0.0424284	Upregulated
ENSMUSG00000040481	-0.457343	0.0424343	Downregulated
ENSMUSG00000023033	-0.404796	0.0424703	Downregulated
ENSMUSG00000039477	-0.63971	0.0425093	Downregulated
ENSMUSG00000047787	-0.730113	0.0428332	Downregulated
ENSMUSG00000026556	-0.433756	0.0430272	Downregulated
ENSMUSG00000041828	-0.939188	0.0430714	Downregulated
ENSMUSG00000035284	-0.409672	0.0431209	Downregulated
ENSMUSG00000019945	-0.402393	0.0431231	Downregulated
ENSMUSG00000056753	-0.402662	0.0431642	Downregulated
ENSMUSG00000024935	-0.668193	0.043195	Downregulated
ENSMUSG00000099083	-0.551763	0.0432767	Downregulated
ENSMUSG00000027580	-0.463131	0.0433981	Downregulated
ENSMUSG00000021451	-0.432976	0.0436132	Downregulated
ENSMUSG00000044024	-0.553829	0.0436132	Downregulated
ENSMUSG00000095277	0.639432	0.0437798	Upregulated
ENSMUSG00000068154	-0.517108	0.0437798	Downregulated
ENSMUSG00000043279	-0.536617	0.0440085	Downregulated
ENSMUSG00000031548	-0.535463	0.044013	Downregulated
ENSMUSG00000097391	0.74093	0.0442039	Upregulated
ENSMUSG00000034258	-0.450489	0.0442456	Downregulated
ENSMUSG00000033965	-0.731709	0.0442788	Downregulated
ENSMUSG00000058607	0.607209	0.0443241	Upregulated
ENSMUSG00000029371	1.71311	0.0443598	Upregulated
ENSMUSG00000060568	-0.903443	0.0446901	Downregulated
ENSMUSG00000081325	0.405873	0.0447126	Upregulated
ENSMUSG00000106182	0.67737	0.0447126	Upregulated
ENSMUSG00000032777	-0.407848	0.0447861	Downregulated
ENSMUSG00000021256	-0.627534	0.0449125	Downregulated
ENSMUSG00000105449	-0.501335	0.0449328	Downregulated
ENSMUSG00000084116	0.728285	0.0449328	Upregulated
ENSMUSG00000044279	-0.859835	0.0450863	Downregulated
ENSMUSG00000068882	0.40454	0.0450863	Upregulated
ENSMUSG00000044694	-0.532057	0.0451853	Downregulated
ENSMUSG00000041670	-0.609229	0.0451853	Downregulated
ENSMUSG00000075256	-0.575444	0.0453455	Downregulated
ENSMUSG00000018707	-0.472732	0.0453614	Downregulated
ENSMUSG00000008136	0.407481	0.0453745	Upregulated
ENSMUSG00000072494	-0.490323	0.04564	Downregulated
ENSMUSG00000027663	-0.407645	0.0456538	Downregulated
ENSMUSG00000081352	0.556634	0.0456577	Upregulated
ENSMUSG00000024621	0.411301	0.0458326	Upregulated
ENSMUSG00000023868	0.538125	0.0460304	Upregulated
ENSMUSG00000009248	0.40189	0.0460304	Upregulated
ENSMUSG00000081034	-0.800621	0.0460304	Downregulated
ENSMUSG00000034891	-1.05316	0.0461665	Downregulated
ENSMUSG00000074415	0.593031	0.0461979	Upregulated
ENSMUSG00000081331	0.500501	0.0462579	Upregulated
ENSMUSG00000075595	-0.493384	0.0462752	Downregulated
ENSMUSG00000027009	-0.501443	0.0463964	Downregulated
ENSMUSG00000084224	0.732265	0.0470671	Upregulated
ENSMUSG00000074063	0.506414	0.0471063	Upregulated
ENSMUSG00000100622	0.660122	0.0475165	Upregulated
ENSMUSG00000094242	0.536144	0.0475279	Upregulated
ENSMUSG00000017740	-0.567849	0.047531	Downregulated
ENSMUSG00000096920	0.561386	0.0476814	Upregulated
ENSMUSG00000037432	-0.464591	0.0477272	Downregulated
ENSMUSG00000042284	-0.44246	0.0477789	Downregulated
ENSMUSG00000036782	-0.413197	0.0480373	Downregulated
ENSMUSG00000090673	-0.408743	0.0481255	Downregulated
ENSMUSG00000040987	-0.647037	0.0481599	Downregulated
ENSMUSG00000105461	0.403452	0.0481782	Upregulated
ENSMUSG00000039891	-0.418157	0.048264	Downregulated
ENSMUSG00000024659	0.543418	0.048264	Upregulated
ENSMUSG00000103622	-0.403116	0.048527	Downregulated
ENSMUSG00000045912	-0.639606	0.0485393	Downregulated
ENSMUSG00000040860	-0.543801	0.04875	Downregulated
ENSMUSG00000050974	0.820225	0.0490636	Upregulated
ENSMUSG00000041673	-0.595638	0.0491496	Downregulated
ENSMUSG00000107327	0.51066	0.0492	Upregulated
ENSMUSG00000075302	0.43462	0.0492189	Upregulated
ENSMUSG00000081871	0.493296	0.0492586	Upregulated
ENSMUSG00000059602	-0.675592	0.0497823	Downregulated
ENSMUSG00000063728	0.816135	0.0498804	Upregulated
ENSMUSG00000042647	-0.40938	0.0499098	Downregulated
ENSMUSG00000025083	-0.855263	0.0499243	Downregulated

## Sheet: classic_intracellular_signaling
query	term_id	source	term_name	p_value	term_size	query_size	intersection_size	effective_domain_size	neg_log10_p_value		Fold Change
query_1	GO:0045944	GO:BP	positive regulation of transcription by RNA polymerase II	4.47E-18	1286	1334	147	25907	17.3495		2.21992
query_1	GO:0141124	GO:BP	intracellular signaling cassette	1.28E-15	1773	1334	176	25907	14.8927		1.92781
query_1	GO:0006357	GO:BP	regulation of transcription by RNA polymerase II	2.28E-14	2462	1334	219	25907	13.6429		1.7275
query_1	GO:0006366	GO:BP	transcription by RNA polymerase II	1.44E-13	2552	1334	222	25907	12.8402		1.6894
query_1	GO:0042592	GO:BP	homeostatic process	2.42E-12	1824	1334	169	25907	11.6169		1.79938
query_1	GO:0043408	GO:BP	regulation of MAPK cascade	1.72E-10	625	1334	76	25907	9.76547		2.36154
query_1	GO:0000165	GO:BP	MAPK cascade	5.80E-10	718	1334	82	25907	9.23694		2.21794
query_1	GO:0000122	GO:BP	negative regulation of transcription by RNA polymerase II	3.01E-07	935	1334	90	25907	6.52167		1.86936
query_1	GO:0043410	GO:BP	positive regulation of MAPK cascade	4.53E-07	445	1334	53	25907	6.34385		2.31301
query_1	GO:0043409	GO:BP	negative regulation of MAPK cascade	1.50E-05	148	1334	24	25907	4.82414		3.14928
query_1	GO:0070371	GO:BP	ERK1 and ERK2 cascade	1.37E-04	315	1334	36	25907	3.86365		2.21949
query_1	GO:0070372	GO:BP	regulation of ERK1 and ERK2 cascade	3.27E-04	290	1334	33	25907	3.48551		2.20992
query_1	GO:0060071	GO:BP	Wnt signaling pathway, planar cell polarity pathway	0.00120973	29	1334	8	25907	2.91731		5.35739
query_1	GO:0030850	GO:BP	prostate gland development	0.00123068	54	1334	11	25907	2.90985		3.95604
query_1	GO:0070373	GO:BP	negative regulation of ERK1 and ERK2 cascade	0.0015857	75	1334	13	25907	2.79978		3.36623
query_1	GO:0090090	GO:BP	negative regulation of canonical Wnt signaling pathway	0.00191062	131	1334	18	25907	2.71883		2.66847
query_1	GO:0007249	GO:BP	canonical NF-kappaB signal transduction	0.00283631	249	1334	27	25907	2.54725		2.10584
query_1	GO:1900744	GO:BP	regulation of p38MAPK cascade	0.00344796	43	1334	9	25907	2.46244		4.06476
query_1	GO:0016055	GO:BP	Wnt signaling pathway	0.00418071	439	1334	40	25907	2.37875		1.76953
query_1	GO:0030178	GO:BP	negative regulation of Wnt signaling pathway	0.00556512	158	1334	19	25907	2.25453		2.33538
query_1	GO:0060740	GO:BP	prostate gland epithelium morphogenesis	0.00706678	30	1334	7	25907	2.15078		4.53146
query_1	GO:0038066	GO:BP	p38MAPK cascade	0.00719442	58	1334	10	25907	2.143		3.34837
query_1	GO:0060512	GO:BP	prostate gland morphogenesis	0.00837527	31	1334	7	25907	2.077		4.38528
query_1	GO:0017156	GO:BP	calcium-ion regulated exocytosis	0.00938013	71	1334	11	25907	2.02779		3.00882
query_1	GO:2000050	GO:BP	regulation of non-canonical Wnt signaling pathway	0.010514	24	1334	6	25907	1.97823		4.85513
query_1	GO:0060513	GO:BP	prostatic bud formation	0.0107591	10	1334	4	25907	1.96822		7.76822
query_1	GO:0060070	GO:BP	canonical Wnt signaling pathway	0.0118737	293	1334	28	25907	1.92542		1.85589
query_1	GO:0060828	GO:BP	regulation of canonical Wnt signaling pathway	0.0128732	239	1334	24	25907	1.89031		1.95018
query_1	GO:0007265	GO:BP	Ras protein signal transduction	0.0149077	111	1334	14	25907	1.82659		2.44944
query_1	GO:0045956	GO:BP	positive regulation of calcium ion-dependent exocytosis	0.0152253	18	1334	5	25907	1.81744		5.39459
query_1	GO:0006816	GO:BP	calcium ion transport	0.0156313	432	1334	37	25907	1.806		1.66333
query_1	GO:0035567	GO:BP	non-canonical Wnt signaling pathway	0.0160006	55	1334	9	25907	1.79586		3.17791
query_1	GO:0043122	GO:BP	regulation of canonical NF-kappaB signal transduction	0.0169385	231	1334	23	25907	1.77113		1.93365
query_1	GO:0030111	GO:BP	regulation of Wnt signaling pathway	0.0178166	303	1334	28	25907	1.74917		1.79464
query_1	GO:0060685	GO:BP	regulation of prostatic bud formation	0.0195281	6	1334	3	25907	1.70934		9.71027
query_1	GO:0060687	GO:BP	regulation of branching involved in prostate gland morphogenesis	0.0195281	6	1334	3	25907	1.70934		9.71027
query_1	GO:2000095	GO:BP	regulation of Wnt signaling pathway, planar cell polarity pathway	0.0199383	12	1334	4	25907	1.70031		6.47351
query_1	GO:0007219	GO:BP	Notch signaling pathway	0.0251349	185	1334	19	25907	1.59972		1.99454
query_1	GO:0060442	GO:BP	branching involved in prostate gland morphogenesis	0.0258645	13	1334	4	25907	1.5873		5.97555
query_1	GO:1900745	GO:BP	positive regulation of p38MAPK cascade	0.0277875	30	1334	6	25907	1.55615		3.88411
query_1	GO:0017158	GO:BP	regulation of calcium ion-dependent exocytosis	0.0287596	40	1334	7	25907	1.54122		3.39859
query_1	GO:0021766	GO:BP	hippocampus development	0.0289654	109	1334	13	25907	1.53812		2.31621
query_1	GO:0060633	GO:BP	negative regulation of transcription initiation by RNA polymerase II	0.029244	7	1334	3	25907	1.53396		8.32309
query_1	GO:2000052	GO:BP	positive regulation of non-canonical Wnt signaling pathway	0.0320048	14	1334	4	25907	1.49478		5.54873
query_1	GO:0051924	GO:BP	regulation of calcium ion transport	0.0384592	252	1334	23	25907	1.415		1.77251
query_1	GO:0006874	GO:BP	intracellular calcium ion homeostasis	0.0385814	311	1334	27	25907	1.41362		1.68603
query_1	GO:0071277	GO:BP	cellular response to calcium ion	0.0444354	79	1334	10	25907	1.35227		2.4583
query_1	GO:0051480	GO:BP	regulation of cytosolic calcium ion concentration	0.0459475	80	1334	10	25907	1.33774		2.42757
query_1	GO:0055074	GO:BP	calcium ion homeostasis	0.0483321	335	1334	28	25907	1.31576		1.62321
query_1	GO:0090575	GO:CC	RNA polymerase II transcription regulator complex	0.00126918	238	1357	27	26207	2.89648		2.19091
query_1	GO:0090661	GO:CC	box H/ACA telomerase RNP complex	0.00473876	4	1357	3	26207	2.32434		14.4843
query_1	GO:0005509	GO:MF	calcium ion binding	5.04E-08	703	1326	81	24018	7.29765		2.087
query_1	GO:0001227	GO:MF	DNA-binding transcription repressor activity, RNA polymerase II-specific	3.24E-04	275	1326	34	24018	3.48898		2.23944
query_1	GO:0000978	GO:MF	RNA polymerase II cis-regulatory region sequence-specific DNA binding	5.29E-04	1087	1326	93	24018	3.27688		1.5497
query_1	GO:0000977	GO:MF	RNA polymerase II transcription regulatory region sequence-specific DNA binding	6.34E-04	1285	1326	106	24018	3.19763		1.49416
query_1	GO:0000981	GO:MF	DNA-binding transcription factor activity, RNA polymerase II-specific	0.0011002	1245	1326	102	24018	2.95853		1.48397
query_1	GO:0001228	GO:MF	DNA-binding transcription activator activity, RNA polymerase II-specific	0.00168937	498	1326	49	24018	2.77227		1.78221
query_1	GO:0120544	GO:MF	polypeptide conformation or assembly isomerase activity	0.00374837	114	1326	17	24018	2.42616		2.70108
query_1	GO:0140938	GO:MF	histone H3 methyltransferase activity	0.00756599	42	1326	9	24018	2.12113		3.88138
query_1	GO:0016773	GO:MF	phosphotransferase activity, alcohol group as acceptor	0.00838459	904	1326	74	24018	2.07652		1.48271
query_1	GO:0042800	GO:MF	histone H3K4 methyltransferase activity	0.0154691	22	1326	6	24018	1.81053		4.93994
query_1	GO:0120543	GO:MF	macromolecular conformation isomerase activity	0.0233305	278	1326	28	24018	1.63208		1.82434
query_1	GO:0016279	GO:MF	protein-lysine N-methyltransferase activity	0.0265577	62	1326	10	24018	1.57581		2.92147
query_1	GO:0016278	GO:MF	lysine N-methyltransferase activity	0.0265577	62	1326	10	24018	1.57581		2.92147
query_1	GO:0106363	GO:MF	protein-cysteine methyltransferase activity	0.0360123	2	1326	2	24018	1.44355		18.1131
query_1	GO:0030144	GO:MF	alpha-1,6-mannosylglycoprotein 6-beta-N-acetylglucosaminyltransferase activity	0.0360123	2	1326	2	24018	1.44355		18.1131
query_1	GO:0086059	GO:MF	voltage-gated calcium channel activity involved SA node cell action potential	0.0360123	2	1326	2	24018	1.44355		18.1131
query_1	GO:0016772	GO:MF	transferase activity, transferring phosphorus-containing groups	0.0395084	1162	1326	86	24018	1.40331		1.34056
query_1	GO:0016740	GO:MF	transferase activity	0.0472036	2539	1326	170	24018	1.32602		1.21277
query_1	HP:0025780	HP	Abnormal volitional state	6.23E-06	1200	435	148	5228	5.20555		1.48227
query_1	HP:0004322	HP	Short stature	0.0199597	1395	435	145	5228	1.69985		1.24922

## Sheet: Synthesis_Secretion_related
query	significant	p_value	term_size	query_size	intersection_size	precision	recall	term_id	source	term_name	effective_domain_size	source_order	parents	fold change
query_1	TRUE	1.1027458680950602e-19	1680	1334	181	0.13568215892053972	0.10773809523809524	GO:1902680	GO:BP	positive regulation of RNA biosynthetic process	25907	22130		2.09233
query_1	TRUE	1.1034693406134362e-19	2571	1334	244	0.18290854572713644	0.0949047	GO:0010557	GO:BP	positive regulation of macromolecule biosynthetic process	25907	4193		1.8431
query_1	TRUE	3.2163908149544775e-19	2697	1334	251	0.18815592203898052	0.0930664	GO:0009891	GO:BP	positive regulation of biosynthetic process	25907	3736		1.8074
query_1	TRUE	6.630443356326334e-14	4364	1334	337	0.25262368815592207	0.0772227	GO:0006810	GO:BP	transport	25907	2482		1.49971
query_1	TRUE	1.7334070337533966e-12	3292	1334	265	0.19865067466266867	0.0804982	GO:2001141	GO:BP	regulation of RNA biosynthetic process	25907	25908		1.56332
query_1	TRUE	3.727944785877543e-11	1709	1334	157	0.1176911544227886	0.0918666	GO:0051049	GO:BP	regulation of transport	25907	13286		1.7841
query_1	TRUE	4.655839895563319e-11	5426	1334	386	0.2893553223388306	0.071139	GO:0010556	GO:BP	regulation of macromolecule biosynthetic process	25907	4192		1.38156
query_1	TRUE	8.192541925648933e-11	5622	1334	396	0.29685157421289354	0.0704376	GO:0009889	GO:BP	regulation of biosynthetic process	25907	3734		1.36794
query_1	TRUE	2.933207199400756e-8	1316	1334	120	0.089955	0.0911854	GO:1902679	GO:BP	negative regulation of RNA biosynthetic process	25907	22129		1.77087
query_1	TRUE	1.3208544289835721e-6	1069	1334	97	0.0727136	0.090739	GO:0046903	GO:BP	secretion	25907	12263		1.7622
query_1	TRUE	2.346668359715011e-6	393	1334	47	0.0352324	0.11959287531806616	GO:0046879	GO:BP	hormone secretion	25907	12247		2.32256
query_1	TRUE	4.298992804497471e-6	936	1334	86	0.0644678	0.0918803	GO:0051050	GO:BP	positive regulation of transport	25907	13287		1.78437
query_1	TRUE	5.1326629925901385e-6	404	1334	47	0.0352324	0.11633663366336634	GO:0009914	GO:BP	hormone transport	25907	3755		2.25932
query_1	TRUE	5.823520866172966e-6	2611	1334	192	0.14392803598200898	0.073535	GO:0010558	GO:BP	negative regulation of macromolecule biosynthetic process	25907	4194		1.42809
query_1	TRUE	7.18934086627248e-6	322	1334	40	0.029985007496251874	0.12422360248447205	GO:0002790	GO:BP	peptide secretion	25907	1299		2.41249
query_1	TRUE	7.563760152306148e-6	263	1334	35	0.0262369	0.13307984790874525	GO:0030073	GO:BP	insulin secretion	25907	6640		2.58448
query_1	TRUE	8.17039309361359e-6	2692	1334	196	0.1469265367316342	0.0728083	GO:0009890	GO:BP	negative regulation of biosynthetic process	25907	3735		1.41398
query_1	TRUE	9.380191751093528e-6	388	1334	45	0.0337331	0.11597938144329897	GO:0042886	GO:BP	amide transport	25907	10338		2.25238
query_1	TRUE	9.77302264647982e-6	314	1334	39	0.0292354	0.12420382165605096	GO:0030072	GO:BP	peptide hormone secretion	25907	6639		2.41211
query_1	TRUE	9.985027339084774e-6	913	1334	83	0.0622189	0.0909091	GO:0032940	GO:BP	secretion by cell	25907	7869		1.7655
query_1	TRUE	1.1768013472708222e-5	1525	1334	123	0.0922039	0.0806557	GO:0055085	GO:BP	transmembrane transport	25907	14029		1.56638
query_1	TRUE	3.788193680248931e-5	1949	1334	147	0.11019490254872563	0.0754233	GO:0071705	GO:BP	nitrogen compound transport	25907	16638		1.46476
query_1	TRUE	4.08526107564413e-5	347	1334	40	0.029985007496251874	0.11527377521613832	GO:0015833	GO:BP	peptide transport	25907	4919		2.23868
query_1	TRUE	4.755470097605434e-5	577	1334	57	0.0427286	0.0987868	GO:0060627	GO:BP	regulation of vesicle-mediated transport	25907	14590		1.91849
query_1	TRUE	5.582729075384748e-5	722	1334	67	0.0502249	0.0927978	GO:0051046	GO:BP	regulation of secretion	25907	13283		1.80218
query_1	TRUE	7.514710368683777e-5	1524	1334	119	0.0892054	0.078084	GO:0016192	GO:BP	vesicle-mediated transport	25907	5143		1.51643
query_1	TRUE	1.0056404314416811e-4	1235	1334	100	0.0749625	0.0809717	GO:0006811	GO:BP	monoatomic ion transport	25907	2483		1.57251
query_1	TRUE	1.0216908128534867e-4	650	1334	61	0.0457271	0.0938462	GO:1903530	GO:BP	regulation of secretion by cell	25907	22749		1.82254
query_1	TRUE	1.358740186987186e-4	11	1334	6	0.00449775	0.5454545454545454	GO:0099519	GO:BP	dense core granule cytoskeletal transport	25907	18857		10.593
query_1	TRUE	1.4772935725891032e-4	329	1334	37	0.027736131934032984	0.11246200607902736	GO:0046883	GO:BP	regulation of hormone secretion	25907	12251		2.18407
query_1	TRUE	2.1792925303338123e-4	497	1334	49	0.0367316	0.0985915	GO:0043434	GO:BP	response to peptide hormone	25907	10594		1.9147
query_1	TRUE	2.474871907555268e-4	1016	1334	84	0.0629685	0.0826772	GO:0009725	GO:BP	response to hormone	25907	3608		1.60564
query_1	TRUE	4.045755848480698e-4	413	1334	42	0.031484257871064465	0.1016949152542373	GO:0009306	GO:BP	protein secretion	25907	3438		1.97497
query_1	TRUE	4.1298539664171117e-4	13	1334	6	0.00449775	0.46153846153846156	GO:1901950	GO:BP	dense core granule transport	25907	21603		8.96333
query_1	TRUE	4.2018344272494646e-4	626	1334	57	0.0427286	0.0910543	GO:0010817	GO:BP	regulation of hormone levels	25907	4412		1.76832
query_1	TRUE	4.4931473605141126e-4	295	1334	33	0.024737631184407798	0.11186440677966102	GO:0099003	GO:BP	vesicle-mediated transport in synapse	25907	18750		2.17247
query_1	TRUE	4.7143772757439245e-4	220	1334	27	0.020239880059970013	0.12272727272727273	GO:0050796	GO:BP	regulation of insulin secretion	25907	13092		2.38343
query_1	TRUE	5.983924560915068e-4	261	1334	30	0.022488755622188907	0.11494252873563218	GO:0090276	GO:BP	regulation of peptide hormone secretion	25907	17929		2.23225
query_1	TRUE	6.941574074814434e-4	879	1334	73	0.0547226	0.0830489	GO:0030001	GO:BP	metal ion transport	25907	6613		1.61285
query_1	TRUE	8.230208602896127e-4	266	1334	30	0.022488755622188907	0.11278195488721804	GO:0002791	GO:BP	regulation of peptide secretion	25907	1300		2.19029
query_1	TRUE	8.545867076841954e-4	241	1334	28	0.020989505247376312	0.11618257261410789	GO:0045055	GO:BP	regulated exocytosis	25907	11099		2.25633
query_1	TRUE	8.97345006620153e-4	980	1334	79	0.0592204	0.0806122	GO:0034220	GO:BP	monoatomic ion transmembrane transport	25907	8445		1.56553
query_1	TRUE	9.26628956841543e-4	268	1334	30	0.022488755622188907	0.11194029850746269	GO:0090087	GO:BP	regulation of peptide transport	25907	17773		2.17394
query_1	TRUE	0.00109973	1034	1334	82	0.0614693	0.0793037	GO:0006812	GO:BP	monoatomic cation transport	25907	2484		1.54012
query_1	TRUE	0.00137124	288	1334	31	0.023238380809595203	0.1076388888888889	GO:0032386	GO:BP	regulation of intracellular transport	25907	7487		2.09041
query_1	TRUE	0.0014408	6	1334	4	0.0029985	0.6666666666666666	GO:1990048	GO:BP	anterograde neuronal dense core vesicle transport	25907	24627		12.947
query_1	TRUE	0.00145964	343	1334	35	0.0262369	0.10204081632653061	GO:0071375	GO:BP	cellular response to peptide hormone stimulus	25907	16397		1.98169
query_1	TRUE	0.00154832	691	1334	59	0.0442279	0.0853835	GO:0032870	GO:BP	cellular response to hormone stimulus	25907	7810		1.65819
query_1	TRUE	0.00181032	503	1334	46	0.034482758620689655	0.0914513	GO:0051223	GO:BP	regulation of protein transport	25907	13395		1.77603
query_1	TRUE	0.00189175	57	1334	11	0.00824588	0.19298245614035087	GO:0099518	GO:BP	vesicle cytoskeletal trafficking	25907	18856		3.74782
query_1	TRUE	0.00213992	1448	1334	106	0.0794603	0.0732044	GO:0015031	GO:BP	protein transport	25907	4772		1.42167
query_1	TRUE	0.00275518	442	1334	41	0.0307346	0.0927602	GO:0043269	GO:BP	regulation of monoatomic ion transport	25907	10497		1.80145
query_1	TRUE	0.00285542	358	1334	35	0.0262369	0.0977654	GO:0006887	GO:BP	exocytosis	25907	2532		1.89866
query_1	TRUE	0.00295372	198	1334	23	0.017241379310344827	0.11616161616161616	GO:0017157	GO:BP	regulation of exocytosis	25907	5262		2.25592
query_1	TRUE	0.00323967	26	1334	7	0.00524738	0.2692307692307692	GO:0001956	GO:BP	positive regulation of neurotransmitter secretion	25907	563		5.22861
query_1	TRUE	0.00323967	26	1334	7	0.00524738	0.2692307692307692	GO:0098696	GO:BP	regulation of neurotransmitter receptor localization to postsynaptic specialization membrane	25907	18582		5.22861
query_1	TRUE	0.00333254	200	1334	23	0.017241379310344827	0.115	GO:0071805	GO:BP	potassium ion transmembrane transport	25907	16687		2.23336
query_1	TRUE	0.00349748	201	1334	23	0.017241379310344827	0.11442786069651742	GO:0030705	GO:BP	cytoskeleton-dependent intracellular transport	25907	6849		2.22225
query_1	TRUE	0.00371131	241	1334	26	0.019490254872563718	0.1078838174273859	GO:0099504	GO:BP	synaptic vesicle cycle	25907	18849		2.09516
query_1	TRUE	0.00396332	310	1334	31	0.023238380809595203	0.1	GO:0050708	GO:BP	regulation of protein secretion	25907	13052		1.94205
query_1	TRUE	0.00396902	44	1334	9	0.00674663	0.20454545454545456	GO:0047496	GO:BP	vesicle transport along microtubule	25907	12291		3.97238
query_1	TRUE	0.00416967	410	1334	38	0.0284858	0.0926829	GO:0034762	GO:BP	regulation of transmembrane transport	25907	8666		1.79995
query_1	TRUE	0.00428377	179	1334	21	0.015742128935532233	0.11731843575418995	GO:0010970	GO:BP	transport along microtubule	25907	4526		2.27839
query_1	TRUE	0.00444364	85	1334	13	0.00974513	0.15294117647058825	GO:0072384	GO:BP	organelle transport along microtubule	25907	17144		2.9702
query_1	TRUE	0.00455214	1337	1334	97	0.0727136	0.0725505	GO:0046907	GO:BP	intracellular transport	25907	12264		1.40897
query_1	TRUE	0.00456138	790	1334	63	0.0472264	0.0797468	GO:0098662	GO:BP	inorganic cation transmembrane transport	25907	18569		1.54873
query_1	TRUE	0.00586984	815	1334	64	0.047976	0.0785276	GO:0098655	GO:BP	monoatomic cation transmembrane transport	25907	18562		1.52505
query_1	TRUE	0.00759929	228	1334	24	0.017991004497751123	0.10526315789473684	GO:0099111	GO:BP	microtubule-based transport	25907	18793		2.04427
query_1	TRUE	0.00775537	889	1334	68	0.050974512743628186	0.0764904	GO:0098660	GO:BP	inorganic ion transmembrane transport	25907	18567		1.48549
query_1	TRUE	0.00790836	80	1334	12	0.0089955	0.15	GO:0042775	GO:BP	mitochondrial ATP synthesis coupled electron transport	25907	10267		2.91308
query_1	TRUE	0.00837527	31	1334	7	0.00524738	0.22580645161290322	GO:0051590	GO:BP	positive regulation of neurotransmitter transport	25907	13617		4.38528
query_1	TRUE	0.00868343	23	1334	6	0.00449775	0.2608695652173913	GO:0006123	GO:BP	mitochondrial electron transport, cytochrome c to oxygen	25907	1976		5.06623
query_1	TRUE	0.00925012	93	1334	13	0.00974513	0.13978494623655913	GO:0061178	GO:BP	regulation of insulin secretion involved in cellular response to glucose stimulus	25907	15059		2.7147
query_1	TRUE	0.00937314	373	1334	34	0.025487256371814093	0.0911528	GO:0010959	GO:BP	regulation of metal ion transport	25907	4516		1.77024
query_1	TRUE	0.00938013	71	1334	11	0.00824588	0.15492957746478872	GO:0017156	GO:BP	calcium-ion regulated exocytosis	25907	5261		3.00882
query_1	TRUE	0.00941189	82	1334	12	0.0089955	0.14634146341463414	GO:0042773	GO:BP	ATP synthesis coupled electron transport	25907	10265		2.84203
query_1	TRUE	0.00947426	447	1334	39	0.0292354	0.0872483	GO:0051051	GO:BP	negative regulation of transport	25907	13288		1.69441
query_1	TRUE	0.00967257	167	1334	19	0.0142429	0.11377245508982035	GO:0007269	GO:BP	neurotransmitter secretion	25907	2783		2.20952
query_1	TRUE	0.00988118	220	1334	23	0.017241379310344827	0.10454545454545454	GO:0006836	GO:BP	neurotransmitter transport	25907	2498		2.03033
query_1	TRUE	0.010114184111649705	234	1334	24	0.017991004497751123	0.10256410256410256	GO:0006813	GO:BP	potassium ion transport	25907	2485		1.99185
query_1	TRUE	0.0115478	157	1334	18	0.013493253373313344	0.11464968152866242	GO:0099072	GO:BP	regulation of postsynaptic membrane neurotransmitter receptor levels	25907	18780		2.22656
query_1	TRUE	0.011623869047765092	5	1334	3	0.00224888	0.6	GO:1990049	GO:BP	retrograde neuronal dense core vesicle transport	25907	24628		11.6523
query_1	TRUE	0.012856878457595328	109	1334	14	0.010494752623688156	0.12844036697247707	GO:0016079	GO:BP	synaptic vesicle exocytosis	25907	5081		2.49438
query_1	TRUE	0.014821657297193137	284	1334	27	0.020239880059970013	0.0950704	GO:0034765	GO:BP	regulation of monoatomic ion transmembrane transport	25907	8669		1.84632
query_1	TRUE	0.015225252546089404	18	1334	5	0.00374813	0.2777777777777778	GO:0045956	GO:BP	positive regulation of calcium ion-dependent exocytosis	25907	11586		5.39459
query_1	TRUE	0.015631318735274295	432	1334	37	0.027736131934032984	0.0856481	GO:0006816	GO:BP	calcium ion transport	25907	2487		1.66333
query_1	TRUE	0.016898706261252974	9779	1334	554	0.41529235382308843	0.056652	GO:0009059	GO:BP	macromolecule biosynthetic process	25907	3221		1.10021
query_1	TRUE	0.017162	10777	1334	606	0.4542728635682159	0.056230862020970586	GO:0009058	GO:BP	biosynthetic process	25907	3220		1.09203
query_1	TRUE	0.017250471734934675	101	1334	13	0.00974513	0.12871287128712872	GO:0022904	GO:BP	respiratory electron transport chain	25907	6598		2.49967
query_1	TRUE	0.018427196693965635	102	1334	13	0.00974513	0.12745098039215685	GO:0035773	GO:BP	insulin secretion involved in cellular response to glucose stimulus	25907	9162		2.47517
query_1	TRUE	0.0195281	103	1334	13	0.00974513	0.1262135922330097	GO:0046928	GO:BP	regulation of neurotransmitter secretion	25907	12265		2.45114
query_1	TRUE	0.0195281	6	1334	3	0.00224888	0.5	GO:0002155	GO:BP	regulation of thyroid hormone receptor signaling pathway	25907	715		9.71027
query_1	TRUE	0.0195281	6	1334	3	0.00224888	0.5	GO:2000302	GO:BP	positive regulation of synaptic vesicle exocytosis	25907	25184		9.71027
query_1	TRUE	0.020845222866130168	195	1334	20	0.014992503748125937	0.10256410256410256	GO:0034764	GO:BP	positive regulation of transmembrane transport	25907	8668		1.99185
query_1	TRUE	0.022216506582690105	81	1334	11	0.00824588	0.13580246913580246	GO:0015800	GO:BP	acidic amino acid transport	25907	4890		2.63736
query_1	TRUE	0.0257783	60	1334	9	0.00674663	0.15	GO:0097479	GO:BP	synaptic vesicle localization	25907	18427		2.91308
query_1	TRUE	0.0277875	50	1334	8	0.005997	0.16	GO:0099645	GO:BP	neurotransmitter receptor localization to postsynaptic specialization membrane	25907	18934		3.10729
query_1	TRUE	0.0277875	160	1334	17	0.012743628185907047	0.10625	GO:0009152	GO:BP	purine ribonucleotide biosynthetic process	25907	3305		2.06343
query_1	TRUE	0.027911563135504733	121	1334	14	0.010494752623688156	0.11570247933884298	GO:0051588	GO:BP	regulation of neurotransmitter transport	25907	13615		2.247
query_1	TRUE	0.0287596	40	1334	7	0.00524738	0.175	GO:0017158	GO:BP	regulation of calcium ion-dependent exocytosis	25907	5263		3.39859
query_1	TRUE	0.029244002224406193	7	1334	3	0.00224888	0.42857142857142855	GO:0002154	GO:BP	thyroid hormone receptor signaling pathway	25907	714		8.32309
query_1	TRUE	0.030081772166064866	203	1334	20	0.014992503748125937	0.0985222	GO:0051048	GO:BP	negative regulation of secretion	25907	13285		1.91335
query_1	TRUE	0.030886433358962347	149	1334	16	0.011994	0.10738255033557047	GO:0032388	GO:BP	positive regulation of intracellular transport	25907	7489		2.08543
query_1	TRUE	0.034387666312299496	112	1334	13	0.00974513	0.11607142857142858	GO:0022900	GO:BP	electron transport chain	25907	6597		2.25417
query_1	TRUE	0.034387666312299496	112	1334	13	0.00974513	0.11607142857142858	GO:0006835	GO:BP	dicarboxylic acid transport	25907	2497		2.25417
query_1	TRUE	0.038177326138611085	371	1334	31	0.023238380809595203	0.083558	GO:0015849	GO:BP	organic acid transport	25907	4934		1.62274
query_1	TRUE	0.038459220862775444	252	1334	23	0.017241379310344827	0.0912698	GO:0051924	GO:BP	regulation of calcium ion transport	25907	13803		1.77251
query_1	TRUE	0.0394858	15	1334	4	0.0029985	0.26666666666666666	GO:0098840	GO:BP	protein transport along microtubule	25907	18661		5.17881
query_1	TRUE	0.0394858	15	1334	4	0.0029985	0.26666666666666666	GO:0099118	GO:BP	microtubule-based protein transport	25907	18798		5.17881
query_1	TRUE	0.041407437498770676	169	1334	17	0.012743628185907047	0.10059171597633136	GO:0033157	GO:BP	regulation of intracellular protein transport	25907	8009		1.95355
query_1	TRUE	0.0422158	129	1334	14	0.010494752623688156	0.10852713178294573	GO:0034767	GO:BP	positive regulation of monoatomic ion transmembrane transport	25907	8671		2.10766
query_1	TRUE	0.0422158	255	1334	23	0.017241379310344827	0.0901961	GO:1904062	GO:BP	regulation of monoatomic cation transmembrane transport	25907	23146		1.75166
query_1	TRUE	0.043047366556288894	184	1334	18	0.013493253373313344	0.0978261	GO:0006865	GO:BP	amino acid transport	25907	2518		1.89984
query_1	TRUE	0.043047366556288894	184	1334	18	0.013493253373313344	0.0978261	GO:1903531	GO:BP	negative regulation of secretion by cell	25907	22750		1.89984
query_1	TRUE	0.0437654	361	1334	30	0.022488755622188907	0.0831025	GO:0048545	GO:BP	response to steroid hormone	25907	12659		1.6139
query_1	TRUE	0.044389162938586926	67	1334	9	0.00674663	0.13432835820895522	GO:0019646	GO:BP	aerobic electron transport chain	25907	5935		2.60873
query_1	TRUE	0.045405439585801566	3	1334	2	0.00149925	0.6666666666666666	GO:0110077	GO:BP	vesicle-mediated intercellular transport	25907	19136		12.947
query_1	TRUE	0.045405439585801566	3	1334	2	0.00149925	0.6666666666666666	GO:0002157	GO:BP	positive regulation of thyroid hormone receptor signaling pathway	25907	717		12.947
query_1	TRUE	0.045405439585801566	3	1334	2	0.00149925	0.6666666666666666	GO:1901337	GO:BP	thioester transport	25907	21122		12.947
query_1	TRUE	0.045405439585801566	3	1334	2	0.00149925	0.6666666666666666	GO:0070164	GO:BP	negative regulation of adiponectin secretion	25907	15733		12.947
query_1	TRUE	0.045405439585801566	3	1334	2	0.00149925	0.6666666666666666	GO:0015916	GO:BP	fatty-acyl-CoA transport	25907	4987		12.947
query_1	TRUE	0.045405439585801566	3	1334	2	0.00149925	0.6666666666666666	GO:1901951	GO:BP	regulation of anterograde dense core granule transport	25907	21604		12.947
query_1	TRUE	0.045405439585801566	3	1334	2	0.00149925	0.6666666666666666	GO:1901953	GO:BP	positive regulation of anterograde dense core granule transport	25907	21606		12.947
query_1	TRUE	0.0465838	442	1334	35	0.0262369	0.0791855	GO:0006869	GO:BP	lipid transport	25907	2521		1.53783
query_1	TRUE	0.0471351	1185	1334	80	0.05997	0.0675105	GO:1901652	GO:BP	response to peptide	25907	21338		1.31109
query_1	TRUE	0.048771125809034935	290	1334	25	0.018740629685157422	0.0862069	GO:0015850	GO:BP	organic hydroxy compound transport	25907	4935		1.67418
query_1	TRUE	6.18414538025527e-6	490	1357	53	0.039056742815033164	0.10816326530612246	GO:1990351	GO:CC	transporter complex	26207	3849		2.0889
query_1	TRUE	1.5371066398808217e-5	466	1357	50	0.036845983787767135	0.1072961373390558	GO:1902495	GO:CC	transmembrane transporter complex	26207	3603		2.07215
query_1	TRUE	0.00172679	2207	1357	152	0.11201179071481208	0.0688718	GO:0031982	GO:CC	vesicle	26207	1199		1.33008
query_1	TRUE	0.00241148	2073	1357	143	0.10538	0.0689822	GO:0097708	GO:CC	intracellular vesicle	26207	3068		1.33221
query_1	TRUE	0.00408693	2068	1357	141	0.10390567428150331	0.0681818	GO:0031410	GO:CC	cytoplasmic vesicle	26207	1078		1.31676
query_1	TRUE	0.010085965442856788	17	1357	5	0.0036846	0.29411764705882354	GO:0045259	GO:CC	proton-transporting ATP synthase complex	26207	2114		5.68013
query_1	TRUE	0.025557061057334587	272	1357	25	0.018422991893883568	0.0919118	GO:0008021	GO:CC	synaptic vesicle	26207	470		1.77504
query_1	TRUE	0.025557061057334587	421	1357	35	0.025792188651436992	0.0831354	GO:0030133	GO:CC	transport vesicle	26207	884		1.60555
query_1	TRUE	0.0413076	3	1357	2	0.00147384	0.6666666666666666	GO:0005854	GO:CC	nascent polypeptide-associated complex	26207	385		12.875
query_1	TRUE	0.0493571	291	1357	25	0.018422991893883568	0.0859107	GO:0070382	GO:CC	exocytic vesicle	26207	2404		1.65915
query_1	TRUE	0.00374837	114	1326	17	0.0128205	0.14912280701754385	GO:0120544	GO:MF	polypeptide conformation or assembly isomerase activity	24018	9243		2.70108
query_1	TRUE	0.013502099507307169	165	1326	20	0.015082956259426848	0.12121212121212122	GO:0044325	GO:MF	transmembrane transporter binding	24018	5476		2.19553
query_1	TRUE	0.00619727	120	603	19	0.0315091	0.15833333333333333	KEGG:04919	KEGG	Thyroid hormone signaling pathway	9330	376		2.44983
query_1	TRUE	0.0249042	117	603	17	0.028192371475953566	0.1452991452991453	KEGG:04935	KEGG	Growth hormone synthesis, secretion and action	9330	392		2.24816
query_1	TRUE	0.0257024	108	603	16	0.026533996683250415	0.14814814814814814	KEGG:04928	KEGG	Parathyroid hormone synthesis, secretion and action	9330	385		2.29224

## Sheet: TF_analysis_GO_BP_enrichment
ID	Description	GeneRatio	BgRatio	RichFactor	FoldEnrichment	zScore	pvalue	p.adjust	qvalue	geneID	Count
GO:0042254	ribosome biogenesis	46/321	320/28928	0.14375	12.954517133956385	22.7788	3.3404503413371775e-37	1.0716164695009666e-33	8.977020759404014e-34	Znhit6/Rps12/Nhp2/Grwd1/Dcaf13/Mrto4/Malsu1/Gar1/Rpp40/Rpp30/Rps25/Rrp9/Nob1/Rpl35/Rcl1/Gnl2/Rps21/Rps5/Rpl35a/Utp14a/Npm1/Rps19/Nop2/Dnttip2/Rps7/Rpl27/Rpf1/Dimt1/Ppan/Rps27rt/Rps15a/Nmd3/Rpl26/Fcf1/Nop56/Wdr74/Nop58/Rps24/Tma16/Npm3/Exosc9/Ddx10/Rps28/Nip7/Rps16/Nop16	46
GO:0022613	ribonucleoprotein complex biogenesis	50/321	452/28928	0.11061946902654868	9.968847352024921	20.35796736154933	9.030629407002672e-35	1.4485129568832286e-31	1.2134314145304116e-31	Znhit6/Shq1/Rps12/Nhp2/Grwd1/Dcaf13/Mrto4/Malsu1/Gar1/Rpp40/Rpp30/Rps25/Rrp9/Nob1/Rpl35/Rcl1/Gnl2/Rps21/Mcts2/Rps5/Rpl35a/Utp14a/Npm1/Rps19/Nop2/Dnttip2/Rps7/Rpl27/Rpf1/Dimt1/Ppan/Rps27rt/Rps15a/Nmd3/Rpl26/Eif3e/Fcf1/Nop56/Wdr74/Nop58/Rps24/Tma16/Npm3/Rpl13a/Exosc9/Ddx10/Rps28/Nip7/Rps16/Nop16	50
GO:0006364	rRNA processing	33/321	217/28928	0.15207373271889402	13.704638442654725	19.899220915471304	1.0749933222549025e-27	1.149526192597909e-24	9.6296770235676e-25	Znhit6/Nhp2/Dcaf13/Mrto4/Gar1/Rpp40/Rpp30/Rps25/Rrp9/Nob1/Rpl35/Rcl1/Rps21/Rpl35a/Utp14a/Npm1/Rps19/Nop2/Rps7/Rpl27/Rpf1/Dimt1/Ppan/Rps27rt/Rpl26/Fcf1/Wdr74/Rps24/Npm3/Exosc9/Ddx10/Rps28/Rps16	33
GO:0140236	translation at presynapse	20/321	47/28928	0.425532	38.34824683502353	27.14445285591236	3.287313236282182e-27	2.2548043608274622e-24	1.8888684647566975e-24	Rps12/Rpl12/Rpl34/Rpl35/Rpl17/Rps5/Rpl35a/Rpl27/Rps15a/Rpl26/Rpl27a/Rps24/Rpl32/Rpl36/Rpl23a/Rpl13a/Rpl10a/Rps28/Rpl9/Rps16	20
GO:0002181	cytoplasmic translation	30/321	171/28928	0.17543859649122806	15.81024211619391	20.575788203904956	3.514345948920608e-27	2.2548043608274622e-24	1.8888684647566975e-24	Rps12/Rpl12/Rpl34/Rpl31/Rps25/Rpl35/Rps18/Rps21/Rpl17/Mcts2/Rps5/Rpl35a/Rps19/Rps7/Rpl27/Rps15a/Rpl26/Rpl27a/Eif3e/Rpl9-ps6/Rplp1/Rps24/Rpl32/Rpl36/Rpl23a/Rpl13a/Rpl10a/Rps28/Rpl9/Rps16	30
GO:0140241	translation at synapse	20/321	48/28928	0.4166666666666667	37.54932502596054	26.845372919289634	5.5794956025285576e-27	2.5570031275588017e-24	2.1420228982338956e-24	Rps12/Rpl12/Rpl34/Rpl35/Rpl17/Rps5/Rpl35a/Rpl27/Rps15a/Rpl26/Rpl27a/Rps24/Rpl32/Rpl36/Rpl23a/Rpl13a/Rpl10a/Rps28/Rpl9/Rps16	20
GO:0140242	translation at postsynapse	20/321	48/28928	0.4166666666666667	37.54932502596054	26.845372919289634	5.5794956025285576e-27	2.5570031275588017e-24	2.1420228982338956e-24	Rps12/Rpl12/Rpl34/Rpl35/Rpl17/Rps5/Rpl35a/Rpl27/Rps15a/Rpl26/Rpl27a/Rps24/Rpl32/Rpl36/Rpl23a/Rpl13a/Rpl10a/Rps28/Rpl9/Rps16	20
GO:0016072	rRNA metabolic process	34/321	258/28928	0.13178294573643412	11.876065589606126	18.588137677042685	2.23248686229796e-26	8.952272317814819e-24	7.499393367693015e-24	Znhit6/Nhp2/Dcaf13/Mrto4/Gar1/Rpp40/Rpp30/Rps25/Rrp9/Nob1/Rpl35/Rcl1/Myc/Rps21/Rpl35a/Utp14a/Npm1/Rps19/Nop2/Rps7/Rpl27/Rpf1/Dimt1/Ppan/Rps27rt/Rpl26/Fcf1/Wdr74/Rps24/Npm3/Exosc9/Ddx10/Rps28/Rps16	34
GO:0042274	ribosomal small subunit biogenesis	22/321	108/28928	0.2037037037037037	18.357447790469596	19.143388501457473	9.845925731738071e-22	3.509525527490637e-19	2.939958876389157e-19	Rps12/Dcaf13/Rpp40/Rps25/Rrp9/Nob1/Rcl1/Rps21/Rps5/Npm1/Rps19/Dnttip2/Rps7/Dimt1/Rps27rt/Rps15a/Fcf1/Nop56/Nop58/Rps24/Rps28/Rps16	22
GO:0006119	oxidative phosphorylation	19/321	154/28928	0.12337662337662338	11.118501436258446	13.336580614747662	1.035525512295893e-14	3.321965843445225e-12	2.7828385609383317e-12	Uqcrq/Bid/Atp5mf/Cox7a2/Atp5f1e/Myc/Uqcc2/Ndufb6/Cox4i2/Ndufb2/Tefm/Coa6/Cox7b2/Atp5me/Ndufa12/Ndufa1/Cox7b/Ndufb4/Ndufa5	19
GO:0042273	ribosomal large subunit biogenesis	14/321	65/28928	0.2153846153846154	19.41011262880422	15.7402	1.1853866128817634e-14	3.4570184128406337e-12	2.89597322745181e-12	Znhit6/Mrto4/Malsu1/Rpl35/Rpl35a/Npm1/Nop2/Rpf1/Ppan/Rpl26/Wdr74/Tma16/Nip7/Nop16	14
GO:0009060	aerobic respiration	19/321	206/28928	0.092233	8.311889423222333	11.156396538474695	2.095468776904169e-12	5.601886530257144e-10	4.692747181961705e-10	Uqcrq/Bid/Atp5mf/Cox7a2/Atp5f1e/Myc/Uqcc2/Ndufb6/Cox4i2/Ndufb2/Tefm/Coa6/Cox7b2/Atp5me/Ndufa12/Ndufa1/Cox7b/Ndufb4/Ndufa5	19
GO:0045333	cellular respiration	20/321	271/28928	0.0738007	6.650802956627697	9.900280588750256	3.2948923054721667e-11	8.130780396888239e-9	6.811222717304001e-9	Uqcrq/Bid/Atp5mf/Cox7a2/Atp5f1e/Myc/Uqcc2/Ndufb6/Cox4i2/Mtln/Ndufb2/Tefm/Coa6/Cox7b2/Atp5me/Ndufa12/Ndufa1/Cox7b/Ndufb4/Ndufa5	20
GO:0015980	energy derivation by oxidation of organic compounds	21/321	380/28928	0.0552632	4.980226266601083	8.273319031310763	2.1349566807934266e-9	4.892100737132366e-7	4.0981536887711414e-7	Uqcrq/Bid/Atp5mf/Cox7a2/Atp5f1e/Myc/Uqcc2/Ndufb6/Cox4i2/Mtln/Ndufb2/Tefm/Coa6/Cox7b2/Atp5me/Ndufa12/Ndufa1/Mt3/Cox7b/Ndufb4/Ndufa5	21
GO:0030490	maturation of SSU-rRNA	9/321	50/28928	0.18	16.221308411214952	11.410941733568931	3.832350990811183e-9	8.196121319014851e-7	6.865959354063825e-7	Dcaf13/Rpp40/Nob1/Rcl1/Rps21/Rps19/Fcf1/Rps28/Rps16	9
GO:0010257	NADH dehydrogenase complex assembly	9/321	65/28928	0.13846153846153847	12.477929547088426	9.813356005525524	4.226071102097698e-8	7.974844762076126e-6	6.680594132294379e-6	Ndufaf2/Ndufb6/Ndufb2/Ndufa12/Ndufa1/Ndufb4/Ndufb4c/Ndufb4b/Ndufa5	9
GO:0032981	mitochondrial respiratory chain complex I assembly	9/321	65/28928	0.13846153846153847	12.477929547088426	9.813356005525524	4.226071102097698e-8	7.974844762076126e-6	6.680594132294379e-6	Ndufaf2/Ndufb6/Ndufb2/Ndufa12/Ndufa1/Ndufb4/Ndufb4c/Ndufb4b/Ndufa5	9
GO:0042776	proton motive force-driven mitochondrial ATP synthesis	9/321	67/28928	0.13432835820895522	12.105454038220113	9.640200997514768	5.543860867685791e-8	9.852423692369031e-6	8.253457700032203e-6	Atp5mf/Atp5f1e/Ndufb6/Ndufb2/Atp5me/Ndufa12/Ndufa1/Ndufb4/Ndufa5	9
GO:0009206	purine ribonucleoside triphosphate biosynthetic process	11/321	114/28928	0.0964912	8.69563	8.720935275805171	6.170733097648402e-8	9.852423692369031e-6	8.253457700032203e-6	Atp5mf/Atp5f1e/Myc/Ndufb6/Ndufb2/Atp5me/Ndufa12/Nme2/Ndufa1/Ndufb4/Ndufa5	11
GO:0097250	mitochondrial respirasome assembly	11/321	114/28928	0.0964912	8.69563	8.720935275805171	6.170733097648402e-8	9.852423692369031e-6	8.253457700032203e-6	Cox7a2/Ndufaf2/Uqcc2/Ndufb6/Ndufb2/Ndufa12/Ndufa1/Ndufb4/Ndufb4c/Ndufb4b/Ndufa5	11
GO:0000462	maturation of SSU-rRNA from tricistronic rRNA transcript (SSU-rRNA, 5.8S rRNA, LSU-rRNA)	7/321	33/28928	0.21212121212121213	19.116020013216275	11.030024277375599	6.471963863202419e-8	9.852423692369031e-6	8.253457700032203e-6	Dcaf13/Rpp40/Rcl1/Rps21/Rps19/Fcf1/Rps16	7
GO:0009145	purine nucleoside triphosphate biosynthetic process	11/321	115/28928	0.0956522	8.620018962481376	8.673188567148205	6.756649664342852e-8	9.852423692369031e-6	8.253457700032203e-6	Atp5mf/Atp5f1e/Myc/Ndufb6/Ndufb2/Atp5me/Ndufa12/Nme2/Ndufa1/Ndufb4/Ndufa5	11
GO:0009201	ribonucleoside triphosphate biosynthetic process	11/321	119/28928	0.092437	8.330270425927381	8.487845030558862	9.625519550967844e-8	1.3360445090287366e-5	1.11921565545031e-5	Atp5mf/Atp5f1e/Myc/Ndufb6/Ndufb2/Atp5me/Ndufa12/Nme2/Ndufa1/Ndufb4/Ndufa5	11
GO:0000460	maturation of 5.8S rRNA	7/321	35/28928	0.2	18.02367601246106	10.674784215472267	9.995345454080325e-8	1.3360445090287366e-5	1.11921565545031e-5	Rpp40/Rcl1/Rps21/Npm1/Rpf1/Fcf1/Exosc9	7
GO:0015986	proton motive force-driven ATP synthesis	9/321	73/28928	0.1232876712328767	11.110485213160926	9.16201	1.1874725352434115e-7	1.5237647572243455e-5	1.2764704768321808e-5	Atp5mf/Atp5f1e/Ndufb6/Ndufb2/Atp5me/Ndufa12/Ndufa1/Ndufb4/Ndufa5	9
GO:0009142	nucleoside triphosphate biosynthetic process	11/321	126/28928	0.0873016	7.867477624486969	8.183503238690067	1.731567798502244e-7	2.1364882683058455e-5	1.7897540848486753e-5	Atp5mf/Atp5f1e/Myc/Ndufb6/Ndufb2/Atp5me/Ndufa12/Nme2/Ndufa1/Ndufb4/Ndufa5	11
GO:0000466	maturation of 5.8S rRNA from tricistronic rRNA transcript (SSU-rRNA, 5.8S rRNA, LSU-rRNA)	6/321	24/28928	0.25	22.529595015576323	11.177136716064865	2.0265181780618034e-7	2.407803820452691e-5	2.017037391263853e-5	Rpp40/Rcl1/Rps21/Npm1/Fcf1/Exosc9	6
GO:0006754	ATP biosynthetic process	10/321	102/28928	0.0980392	8.835135300226009	8.396967092144354	2.1274917711779926e-7	2.4374977149782144e-5	2.041912214968953e-5	Atp5mf/Atp5f1e/Myc/Ndufb6/Ndufb2/Atp5me/Ndufa12/Ndufa1/Ndufb4/Ndufa5	10
GO:0033108	mitochondrial respiratory chain complex assembly	10/321	105/28928	0.0952381	8.582702863076694	8.2455	2.798081503617588e-7	3.055477044460687e-5	2.5595986660021437e-5	Ndufaf2/Uqcc2/Ndufb6/Ndufb2/Ndufa12/Ndufa1/Ndufb4/Ndufb4c/Ndufb4b/Ndufa5	10
GO:0009152	purine ribonucleotide biosynthetic process	12/321	162/28928	0.0740741	6.6754355601707625	7.673350253354886	2.8917335864284056e-7	3.055477044460687e-5	2.5595986660021437e-5	Atp5mf/Atp5f1e/Adss1/Myc/Ndufb6/Ndufb2/Atp5me/Ndufa12/Nme2/Ndufa1/Ndufb4/Ndufa5	12
GO:0042775	mitochondrial ATP synthesis coupled electron transport	9/321	81/28928	0.1111111111111111	10.013153340256144	8.604725054458982	2.9526118571783445e-7	3.055477044460687e-5	2.5595986660021437e-5	Uqcrq/Bid/Cox7a2/Ndufb6/Cox4i2/Coa6/Cox7b2/Ndufa12/Cox7b	9
GO:0042773	ATP synthesis coupled electron transport	9/321	83/28928	0.10843373493975904	9.771872536876478	8.477428643682646	3.648497423703993e-7	3.657618667263253e-5	3.064017737735623e-5	Uqcrq/Bid/Cox7a2/Ndufb6/Cox4i2/Coa6/Cox7b2/Ndufa12/Cox7b	9
GO:0140053	mitochondrial gene expression	12/321	168/28928	0.0714286	6.437027147307521	7.486688392094037	4.281751779435977e-7	4.1623817298274595e-5	3.486861975406714e-5	Mrps6/Mrpl15/Mrpl41/Malsu1/Mrps22/Mrps33/Mrpl53/Uqcc2/Chchd1/Tefm/Yars2/Mterf1a	12
GO:0000470	maturation of LSU-rRNA	6/321	28/28928	0.21428571428571427	19.31108144192256	10.268621462815286	5.464126009794288e-7	5.155563599829434e-5	4.318858731580439e-5	Znhit6/Rpl35/Npm1/Nop2/Rpf1/Ppan	6
GO:0000479	endonucleolytic cleavage of tricistronic rRNA transcript (SSU-rRNA, 5.8S rRNA, LSU-rRNA)	5/321	16/28928	0.3125	28.161993769470406	11.511995866436152	6.4436217294196e-7	5.906039573708022e-5	4.947538729385935e-5	Rpp40/Rcl1/Rps21/Npm1/Fcf1	5
GO:0009260	ribonucleotide biosynthetic process	12/321	177/28928	0.0677966	6.10972	7.223129020713728	7.484063366530461e-7	6.669132022174923e-5	5.5867876534363354e-5	Atp5mf/Atp5f1e/Adss1/Myc/Ndufb6/Ndufb2/Atp5me/Ndufa12/Nme2/Ndufa1/Ndufb4/Ndufa5	12
GO:0022904	respiratory electron transport chain	10/321	118/28928	0.0847458	7.637150852737737	7.6527780726759556	8.325189173315106e-7	7.218164018376989e-5	6.0467163469341296e-5	Uqcrq/Bid/Cox7a2/Ndufb6/Cox4i2/Coa6/Cox7b2/Ndufa12/Cox7b/Ndufa5	10
GO:0046390	ribose phosphate biosynthetic process	12/321	185/28928	0.0648649	5.845516544581965	7.0037067492363505	1.1956223643641287e-6	1.0093569854947697e-4	8.455467856569585e-5	Atp5mf/Atp5f1e/Adss1/Myc/Ndufb6/Ndufb2/Atp5me/Ndufa12/Nme2/Ndufa1/Ndufb4/Ndufa5	12
GO:0022900	electron transport chain	10/321	127/28928	0.0787402	7.095935437976795	7.293004669843008	1.6362205115505558e-6	1.3458962566805597e-4	1.1274685468255247e-4	Uqcrq/Bid/Cox7a2/Ndufb6/Cox4i2/Coa6/Cox7b2/Ndufa12/Cox7b/Ndufa5	10
GO:0032543	mitochondrial translation	10/321	129/28928	0.0775194	6.985920935062426	7.217805642539728	1.886850715570055e-6	1.5132542738871842e-4	1.2676657570658817e-4	Mrps6/Mrpl15/Mrpl41/Malsu1/Mrps22/Mrps33/Mrpl53/Uqcc2/Chchd1/Yars2	10
GO:0006164	purine nucleotide biosynthetic process	12/321	198/28928	0.0606061	5.461720003776079	6.673215512788729	2.43501618651833e-6	1.9052516893538544e-4	1.5960452693661865e-4	Atp5mf/Atp5f1e/Adss1/Myc/Ndufb6/Ndufb2/Atp5me/Ndufa12/Nme2/Ndufa1/Ndufb4/Ndufa5	12
GO:0014009	glial cell proliferation	8/321	82/28928	0.097561	8.792037079249297	7.484851582648504	3.682139494891531e-6	2.812453214193341e-4	2.356015571543378e-4	Dbi/Hes1/Ascl2/Lyn/Myc/Csf1r/Il6/Areg	8
GO:0042255	ribosome assembly	7/321	61/28928	0.11475409836065574	10.34145344977274	7.736536901785388	5.0660233418551096e-6	3.7794890420165563e-4	3.166109569585335e-4	Mrto4/Rps25/Rps5/Rps19/Nop2/Rps28/Nip7	7
GO:0045623	negative regulation of T-helper cell differentiation	5/321	24/28928	0.20833333333333334	18.77466251298027	9.227755229290615	5.829201868834952e-6	4.250018089823301e-4	3.560275686874553e-4	Il4ra/Ascl2/Loxl3/Il2/Anxa1	5
GO:0060326	cell chemotaxis	15/321	337/28928	0.0445104	4.011203860339998	5.889907742398987	6.369500462474111e-6	4.5407461074704333e-4	3.8038209779406795e-4	Hsd3b7/Lyn/Csf1r/Dusp1/Rps19/Hbegf/Anxa1/Serpine1/Adam8/Cxcl5/Rpl13a/Prss56/Ccl17/Vcam1/Ccl2	15
GO:0022618	protein-RNA complex assembly	11/321	184/28928	0.059782608695652176	5.387511851550861	6.324434047297498	7.293582367120285e-6	5.08648092037432e-4	4.260987593422903e-4	Znhit6/Shq1/Mrto4/Rps25/Mcts2/Rps5/Rps19/Nop2/Eif3e/Rpl13a/Rps28	11
GO:0006935	chemotaxis	18/321	481/28928	0.037422037422037424	3.37241	5.557925544619882	8.52646320813689e-6	5.819764674830457e-4	4.875265525279615e-4	Hsd3b7/Lyn/Sema3e/Csf1r/Dusp1/Rps19/Hbegf/Anxa1/S100a4/Serpine1/Adam8/Cxcl5/Rpl13a/Prss56/Ccl17/S100a7a/Vcam1/Ccl2	18
GO:0042330	taxis	18/321	483/28928	0.037267080745341616	3.3584489464213156	5.5368802624950275	9.018573772713302e-6	6.027413471430057e-4	5.049214658275671e-4	Hsd3b7/Lyn/Sema3e/Csf1r/Dusp1/Rps19/Hbegf/Anxa1/S100a4/Serpine1/Adam8/Cxcl5/Rpl13a/Prss56/Ccl17/S100a7a/Vcam1/Ccl2	18
GO:0042060	wound healing	16/321	394/28928	0.0406091	3.6596296472002146	5.630617216398185	9.939939836091482e-6	6.507617753914587e-4	5.451485800545983e-4	Lyn/Pdpn/Timp1/Hmox1/Cd109/Plaur/Hbegf/S100a10/Tnfrsf12a/Cldn4/Anxa1/Serpine1/Il6/Prss56/Ccl2/F12	16
GO:0071826	protein-RNA complex organization	11/321	193/28928	0.0569948	5.13628	6.107326193735914	1.1457445755146999e-5	7.351097196502314e-4	6.158075581661112e-4	Znhit6/Shq1/Mrto4/Rps25/Mcts2/Rps5/Rps19/Nop2/Eif3e/Rpl13a/Rps28	11
GO:0043371	negative regulation of CD4-positive, alpha-beta T cell differentiation	5/321	28/28928	0.17857142857142858	16.092567868268805	8.463720006524603	1.2996713118580548e-5	8.047045644161345e-4	6.74107741486544e-4	Il4ra/Ascl2/Loxl3/Il2/Anxa1	5
GO:0045622	regulation of T-helper cell differentiation	6/321	47/28928	0.1276595744680851	11.504474050507058	7.634580597575831	1.304383957283011e-5	8.047045644161345e-4	6.74107741486544e-4	Il4ra/Ascl2/Loxl3/Il2/Anxa1/Il6	6
GO:0045628	regulation of T-helper 2 cell differentiation	4/321	14/28928	0.2857142857142857	25.748108589230085	9.81115	1.3643833699976223e-5	8.258380850853533e-4	6.918114684416941e-4	Il4ra/Ascl2/Anxa1/Il6	4
GO:0002548	monocyte chemotaxis	6/321	48/28928	0.125	11.264797507788161	7.539463911900958	1.4769070598623299e-5	8.773921940811766e-4	7.349987765747617e-4	Lyn/Dusp1/Rps19/Anxa1/Serpine1/Ccl2	6
GO:0009165	nucleotide biosynthetic process	12/321	237/28928	0.0506329	4.562955952521787	5.8341802083837795	1.5190219072572064e-5	8.860040506329306e-4	7.422130008091192e-4	Atp5mf/Atp5f1e/Adss1/Myc/Ndufb6/Ndufb2/Atp5me/Ndufa12/Nme2/Ndufa1/Ndufb4/Ndufa5	12
GO:1903707	negative regulation of hemopoiesis	9/321	131/28928	0.0687023	6.191339088249983	6.308258444369823	1.6485281939154917e-5	9.443711510858744e-4	7.911076088470394e-4	Il4ra/Ascl2/Lyn/Myc/Loxl3/Il2/Tsc22d1/Nme2/Anxa1	9
GO:0061041	regulation of wound healing	9/321	132/28928	0.0681818	6.144435004248088	6.275186299516848	1.752137413043046e-5	9.861152317617704e-4	8.260769742380233e-4	Cd109/Plaur/Hbegf/Tnfrsf12a/Cldn4/Anxa1/Serpine1/Ccl2/F12	9
GO:0030595	leukocyte chemotaxis	12/321	243/28928	0.0493827	4.450290373447175	5.721361802340279	1.9468634680325013e-5	0.00107682	9.020585179468196e-4	Hsd3b7/Lyn/Csf1r/Dusp1/Rps19/Anxa1/Serpine1/Adam8/Cxcl5/Rpl13a/Prss56/Ccl2	12
GO:0046636	negative regulation of alpha-beta T cell activation	6/321	51/28928	0.11764705882352941	10.60216236027121	7.270196558436489	2.1077911027779628e-5	0.00114607	9.600697030137625e-4	Il4ra/Ascl2/Loxl3/Il2/Anxa1/Cd300a	6
GO:0072522	purine-containing compound biosynthetic process	12/321	252/28928	0.047619047619047616	4.291351431538347	5.5588287727336905	2.784940854561607e-5	0.00148902	0.00124736	Atp5mf/Atp5f1e/Adss1/Myc/Ndufb6/Ndufb2/Atp5me/Ndufa12/Nme2/Ndufa1/Ndufb4/Ndufa5	12
GO:0046639	negative regulation of alpha-beta T cell differentiation	5/321	33/28928	0.15151515151515152	13.654300009440195	7.704630278366502	2.9990958426877595e-5	0.00157723	0.00132126	Il4ra/Ascl2/Loxl3/Il2/Anxa1	5
GO:0042093	T-helper cell differentiation	7/321	81/28928	0.0864198	7.788008153532556	6.480411641028789	3.341354859889181e-5	0.00172888	0.0014483	Il4ra/Ascl2/Loxl3/Il2/Gadd45g/Anxa1/Il6	7
GO:0002294	CD4-positive, alpha-beta T cell differentiation involved in immune response	7/321	82/28928	0.0853659	7.693032444343135	6.42917	3.6188480115265076e-5	0.00184274	0.00154368	Il4ra/Ascl2/Loxl3/Il2/Gadd45g/Anxa1/Il6	7
GO:0001776	leukocyte homeostasis	9/321	145/28928	0.062069	5.59355	5.873986086187468	3.692018553429936e-5	0.00185062	0.00155028	Lyn/Foxn1/Lat/Csf1r/Il2/Anxa1/Il6/Cxcl5/Ccl2	9
GO:0002293	alpha-beta T cell differentiation involved in immune response	7/321	83/28928	0.0843373	7.600345306459483	6.378792683540319	3.9149894255537866e-5	0.00192817	0.00161525	Il4ra/Ascl2/Loxl3/Il2/Gadd45g/Anxa1/Il6	7
GO:0000463	maturation of LSU-rRNA from tricistronic rRNA transcript (SSU-rRNA, 5.8S rRNA, LSU-rRNA)	4/321	18/28928	0.2222222222222222	20.02630668051229	8.553320692521076	4.027041588078704e-5	0.00192817	0.00161525	Znhit6/Rpl35/Npm1/Ppan	4
GO:0010755	regulation of plasminogen activation	4/321	18/28928	0.2222222222222222	20.02630668051229	8.553320692521076	4.027041588078704e-5	0.00192817	0.00161525	Plaur/S100a10/Serpine1/F12	4
GO:0002287	alpha-beta T cell activation involved in immune response	7/321	84/28928	0.0833333	7.509865005192108	6.329245453529115	4.23073186746334e-5	0.00199591	0.00167199	Il4ra/Ascl2/Loxl3/Il2/Gadd45g/Anxa1/Il6	7
GO:0050863	regulation of T cell activation	15/321	397/28928	0.037783375314861464	3.4049765766614097	5.1111151262802546	4.3073162855679137e-05	0.00200259	0.00167759	Il4ra/Hes1/Ascl2/Bid/Pla2g5/Foxn1/Lat/Loxl3/Il2/Anxa1/Il6/Adam8/Cd300a/Vcam1/Ccl2	15
GO:0052547	regulation of peptidase activity	15/321	400/28928	0.0375	3.3794392523364483	5.07618	4.6905968960185714e-5	0.00214963	0.00180077	Cstb/Serpina3n/Bid/Lyn/Timp1/Slpi/Myc/Cd109/Plaur/Col7a1/Lxn/Serpinb1a/Prss22/Cldn4/Serpine1	15
GO:0071674	mononuclear cell migration	11/321	228/28928	0.0482456	4.347816581953325	5.375961963127585	5.324134602160556e-5	0.00240561	0.0020152	Hsd3b7/Ascl2/Lyn/Csf1r/Dusp1/Rps19/Anxa1/Serpine1/Adam8/Rpl13a/Ccl2	11
GO:0010721	negative regulation of cell development	13/321	314/28928	0.041401273885350316	3.731015735063595	5.154277491627139	5.544933039489269e-5	0.00247058	0.00206962	Il4ra/Hes1/Ascl2/Ifrd1/Lyn/Myc/Loxl3/Il2/Tsc22d1/Nme2/Id1/Anxa1/Mt3	13
GO:0009150	purine ribonucleotide metabolic process	14/321	362/28928	0.038674	3.4852412178792105	5.040413581943661	6.025683079368329e-5	0.00261244	0.00218846	Atp5mf/Uox/Atp5f1e/Adss1/Myc/Ndufb6/Ndufb2/Atp5me/Ndufa12/Nme2/Pde10a/Ndufa1/Ndufb4/Ndufa5	14
GO:0050900	leukocyte migration	15/321	409/28928	0.0366748	3.30508	4.973334106291702	6.026202836756665e-5	0.00261244	0.00218846	Hsd3b7/Ascl2/Lyn/Csf1r/Dusp1/Rps19/Anxa1/Serpine1/Adam8/Cd300a/Cxcl5/Rpl13a/Prss56/Vcam1/Ccl2	15
GO:0006123	mitochondrial electron transport, cytochrome c to oxygen	4/321	20/28928	0.2	18.02367601246106	8.067284559518429	6.26538395109149e-5	0.00267991	0.00224499	Cox7a2/Cox4i2/Cox7b2/Cox7b	4
GO:0002292	T cell differentiation involved in immune response	7/321	90/28928	0.0777778	7.009207338179301	6.048169181468063	6.594310407175865e-5	0.00278349	0.00233176	Il4ra/Ascl2/Loxl3/Il2/Gadd45g/Anxa1/Il6	7
GO:0043370	regulation of CD4-positive, alpha-beta T cell differentiation	6/321	63/28928	0.0952381	8.582702863076694	6.382290792546862	7.112835199121073e-5	0.00296337	0.00248244	Il4ra/Ascl2/Loxl3/Il2/Anxa1/Il6	6
GO:0002274	myeloid leukocyte activation	12/321	279/28928	0.043010752688172046	3.8760593575185074	5.113441230703206	7.438911606011773e-5	0.00305949	0.00256296	Il4ra/Lyn/Pla2g5/Hmox1/Lat/Csf1r/Sbno2/Anxa1/Tnip2/Cd300a/Cxcl5/Plscr2	12
GO:0045064	T-helper 2 cell differentiation	4/321	21/28928	0.19047619047619047	17.165405726153388	7.849876087519142	7.672107789843777e-5	0.00309037	0.00258883	Il4ra/Ascl2/Anxa1/Il6	4
GO:0090303	positive regulation of wound healing	6/321	64/28928	0.09375	8.448598130841122	6.319086914040345	7.776113799088687e-5	0.00309037	0.00258883	Hbegf/Cldn4/Anxa1/Serpine1/Ccl2/F12	6
GO:2000515	negative regulation of CD4-positive, alpha-beta T cell activation	5/321	40/28928	0.125	11.264797507788161	6.881604361939591	7.802990598375775e-5	0.00309037	0.00258883	Il4ra/Ascl2/Loxl3/Il2/Anxa1	5
GO:1903038	negative regulation of leukocyte cell-cell adhesion	9/321	160/28928	0.05625	5.069158878504673	5.467362369823642	7.937803883315946e-5	0.00310542	0.00260144	Il4ra/Ascl2/Ass1/Pla2g5/Loxl3/Il2/Anxa1/Adam8/Cd300a	9
GO:1902106	negative regulation of leukocyte differentiation	8/321	125/28928	0.064	5.767576323987539	5.658506963653818	8.050555791210272e-5	0.00311159	0.0026066	Il4ra/Ascl2/Lyn/Myc/Loxl3/Il2/Nme2/Anxa1	8
GO:0019646	aerobic electron transport chain	6/321	66/28928	0.0909091	8.192580005664118	6.196714878991047	9.250276493333869e-5	0.00350815	0.00293881	Uqcrq/Cox7a2/Ndufb6/Cox4i2/Cox7b2/Cox7b	6
GO:0000028	ribosomal small subunit assembly	4/321	22/28928	0.18181818181818182	16.385160011328235	7.646935282386718	9.295288114387374e-5	0.00350815	0.00293881	Rps25/Rps5/Rps19/Rps28	4
GO:0009259	ribonucleotide metabolic process	14/321	383/28928	0.0365535	3.294144440919776	4.78766	1.0938707452833685e-4	0.00408039	0.00341818	Atp5mf/Uox/Atp5f1e/Adss1/Myc/Ndufb6/Ndufb2/Atp5me/Ndufa12/Nme2/Pde10a/Ndufa1/Ndufb4/Ndufa5	14
GO:0071398	cellular response to fatty acid	5/321	43/28928	0.11627906976744186	10.47888140259364	6.589055829643894	1.1108684813740326e-4	0.00409617	0.00343139	Hes1/Ass1/Nr1h4/Id3/Ccl2	5
GO:0019693	ribose phosphate metabolic process	14/321	392/28928	0.0357143	3.2185135736537607	4.684644414563347	1.3933144952527353e-4	0.00507926	0.00425494	Atp5mf/Uox/Atp5f1e/Adss1/Myc/Ndufb6/Ndufb2/Atp5me/Ndufa12/Nme2/Pde10a/Ndufa1/Ndufb4/Ndufa5	14
GO:0097529	myeloid leukocyte migration	11/321	256/28928	0.0429688	3.872274143302181	4.889730611500996	1.488425448286437e-4	0.00536293	0.00449257	Lyn/Csf1r/Dusp1/Rps19/Anxa1/Serpine1/Adam8/Cd300a/Cxcl5/Rpl13a/Ccl2	11
GO:0070542	response to fatty acid	6/321	72/28928	0.0833333	7.509865005192108	5.858524119984918	1.5045614638597193e-4	0.00536293	0.00449257	Hes1/Ass1/Nr1h4/Hmox1/Id3/Ccl2	6
GO:0030856	regulation of epithelial cell differentiation	9/321	177/28928	0.0508475	4.5822905116426424	5.063945402233298	1.7099899989694216e-4	0.00596266	0.00499497	Hes1/Foxn1/Csf1r/Cd109/Tmem100/Nme2/Id1/Serpine1/Maff	9
GO:1903034	regulation of response to wounding	9/321	177/28928	0.0508475	4.5822905116426424	5.063945402233298	1.7099899989694216e-4	0.00596266	0.00499497	Cd109/Plaur/Hbegf/Tnfrsf12a/Cldn4/Anxa1/Serpine1/Ccl2/F12	9
GO:0043367	CD4-positive, alpha-beta T cell differentiation	7/321	107/28928	0.0654206	5.8955949573470745	5.374163820848108	1.9606615417843573e-4	0.00676323	0.00566561	Il4ra/Ascl2/Loxl3/Il2/Gadd45g/Anxa1/Il6	7
GO:0072674	multinuclear osteoclast differentiation	3/321	11/28928	0.2727272727272727	24.57774001699235	8.284951219002611	2.090771108824458e-4	0.00713434	0.0059765	Cd109/Sbno2/Adam8	3
GO:1901293	nucleoside phosphate biosynthetic process	12/321	312/28928	0.038461538461538464	3.4660915408578963	4.63927	2.1127259635368617e-4	0.00713434	0.0059765	Atp5mf/Atp5f1e/Adss1/Myc/Ndufb6/Ndufb2/Atp5me/Ndufa12/Nme2/Ndufa1/Ndufb4/Ndufa5	12
GO:0031960	response to corticosteroid	9/321	184/28928	0.048913	4.407964242177977	4.91245	2.2846662496143376e-4	0.00763459	0.00639556	Ass1/Acsbg1/Rpl27/Sgk1/Anxa1/Il6/Areg/Rpl32/Ccl2	9
GO:0009205	purine ribonucleoside triphosphate metabolic process	11/321	270/28928	0.040740740740740744	3.67149	4.671759527277711	2.3594156438621572e-4	0.0078031	0.00653672	Atp5mf/Atp5f1e/Myc/Ndufb6/Ndufb2/Atp5me/Ndufa12/Nme2/Ndufa1/Ndufb4/Ndufa5	11
GO:0031639	plasminogen activation	4/321	28/28928	0.14285714285714285	12.874054294615043	6.65882	2.4688169602809037e-4	0.00799996	0.00670164	Plaur/S100a10/Serpine1/F12	4
GO:0045063	T-helper 1 cell differentiation	4/321	28/28928	0.14285714285714285	12.874054294615043	6.65882	2.4688169602809037e-4	0.00799996	0.00670164	Il4ra/Ascl2/Gadd45g/Anxa1	4
GO:0002698	negative regulation of immune effector process	8/321	149/28928	0.053691275167785234	4.838570741600284	4.97614	2.7096181258444207e-4	0.00869245	0.00728174	Il4ra/Ascl2/Hmox1/Loxl3/Rps19/Il2/Anxa1/Cd300a	8
GO:0031400	negative regulation of protein modification process	14/321	420/28928	0.0333333	3.003946002076843	4.382231750215393	2.821778562463181e-4	0.00896264	0.00750808	Dbi/Lyn/Gadd45b/Cd109/Dusp1/Npm1/Rps7/Cops9/Il2/Gadd45g/Pkig/Bex4/Cd300a/Socs3	14
GO:1903036	positive regulation of response to wounding	6/321	81/28928	0.0740741	6.6754355601707625	5.418254934313693	2.8753561035388343e-4	0.00904328	0.00757563	Hbegf/Cldn4/Anxa1/Serpine1/Ccl2/F12	6
GO:0009199	ribonucleoside triphosphate metabolic process	11/321	277/28928	0.039711191335740074	3.578708233521149	4.568148939103998	2.936090537773207e-4	0.00914464	0.00766054	Atp5mf/Atp5f1e/Myc/Ndufb6/Ndufb2/Atp5me/Ndufa12/Nme2/Ndufa1/Ndufb4/Ndufa5	11
GO:0009144	purine nucleoside triphosphate metabolic process	11/321	278/28928	0.039568345323741004	3.565835182321432	4.553621161289687	3.027434956162852e-4	0.00933847	0.00782292	Atp5mf/Atp5f1e/Myc/Ndufb6/Ndufb2/Atp5me/Ndufa12/Nme2/Ndufa1/Ndufb4/Ndufa5	11
GO:0046637	regulation of alpha-beta T cell differentiation	6/321	82/28928	0.0731707	6.594027809436972	5.373494437590377	3.0737880484640515e-4	0.00939115	0.00786705	Il4ra/Ascl2/Loxl3/Il2/Anxa1/Il6	6
GO:0007162	negative regulation of cell adhesion	12/321	326/28928	0.0368098	3.3172409838885386	4.457074115710134	3.1488251028445954e-4	0.00952965	0.00798307	Il4ra/Ascl2/Sema3e/Ass1/Pla2g5/Dusp1/Loxl3/Il2/Anxa1/Serpine1/Adam8/Cd300a	12
GO:0001682	tRNA 5'-leader removal	3/321	13/28928	0.23076923076923078	20.796549245147375	7.562539019266106	3.56475390312231e-4	0.0105886	0.00887019	Rpp40/Rpp30/Ssb	3
GO:0045625	regulation of T-helper 1 cell differentiation	3/321	13/28928	0.23076923076923078	20.796549245147375	7.562539019266106	3.56475390312231e-4	0.0105886	0.00887019	Il4ra/Ascl2/Anxa1	3
GO:0000154	rRNA modification	4/321	31/28928	0.12903225806451613	11.62817807255552	6.271643247913741	3.695893379974264e-4	0.010877455011887558	0.00911214	Nhp2/Gar1/Nop2/Dimt1	4
GO:0010466	negative regulation of peptidase activity	10/321	242/28928	0.0413223	3.723900002574599	4.507460214333143	4.0245220975431616e-4	0.011736969899016785	0.00983216	Cstb/Serpina3n/Timp1/Slpi/Cd109/Plaur/Col7a1/Lxn/Serpinb1a/Serpine1	10
GO:0045581	negative regulation of T cell differentiation	5/321	57/28928	0.0877193	7.905121058096955	5.527717850229488	4.2572479343315955e-4	0.012193974440478355	0.010214994338673462	Il4ra/Ascl2/Loxl3/Il2/Anxa1	5
GO:0060251	regulation of glial cell proliferation	5/321	57/28928	0.0877193	7.905121058096955	5.527717850229488	4.2572479343315955e-4	0.012193974440478355	0.010214994338673462	Hes1/Ascl2/Lyn/Myc/Il6	5
GO:0046034	ATP metabolic process	10/321	245/28928	0.0408163	3.6783012270328688	4.459623876912881	4.4323879905826366e-4	0.0124461	0.010426236067065582	Atp5mf/Atp5f1e/Myc/Ndufb6/Ndufb2/Atp5me/Ndufa12/Ndufa1/Ndufb4/Ndufa5	10
GO:0002366	leukocyte activation involved in immune response	12/321	339/28928	0.035398230088495575	3.190031152647975	4.296538575857874	4.468761713942836e-4	0.0124461	0.010426236067065582	Il4ra/Ascl2/Lyn/Hmox1/Lat/Loxl3/Sbno2/Il2/Gadd45g/Anxa1/Il6/Cd300a	12
GO:0051917	regulation of fibrinolysis	3/321	14/28928	0.21428571428571427	19.31108144192256	7.25925	4.499749057519379e-4	0.0124461	0.010426236067065582	Plaur/Serpine1/F12	3
GO:2000514	regulation of CD4-positive, alpha-beta T cell activation	6/321	88/28928	0.0681818	6.144435004248088	5.119758181622778	4.5004747927560805e-4	0.0124461	0.010426236067065582	Il4ra/Ascl2/Loxl3/Il2/Anxa1/Il6	6
GO:1901798	positive regulation of signal transduction by p53 class mediator	4/321	33/28928	0.12121212121212122	10.923440007552157	6.041933278861954	4.7233707455760567e-4	0.012950917394707682	0.0108491	Eef1e1/Myc/Rps7/Rpl26	4
GO:1901796	regulation of signal transduction by p53 class mediator	6/321	89/28928	0.0674157	6.075396408694739	5.079756899325361	4.7814312531370765e-4	0.012999009711918424	0.0108894	Eef1e1/Myc/Npm1/Nop2/Rps7/Rpl26	6
GO:0009141	nucleoside triphosphate metabolic process	11/321	294/28928	0.037415	3.37178	4.329865479482102	4.8482851414886874e-4	0.013069998936046814	0.010948847382769232	Atp5mf/Atp5f1e/Myc/Ndufb6/Ndufb2/Atp5me/Ndufa12/Nme2/Ndufa1/Ndufb4/Ndufa5	11
GO:0002263	cell activation involved in immune response	12/321	343/28928	0.0349854	3.152829623171031	4.248696202064724	4.958543326376442e-4	0.0131628	0.011026561329807987	Il4ra/Ascl2/Lyn/Hmox1/Lat/Loxl3/Sbno2/Il2/Gadd45g/Anxa1/Il6/Cd300a	12
GO:1903037	regulation of leukocyte cell-cell adhesion	13/321	393/28928	0.0330789	2.981015116564806	4.188544967211815	4.964759987706338e-4	0.0131628	0.011026561329807987	Il4ra/Hes1/Ascl2/Ass1/Pla2g5/Loxl3/Il2/Anxa1/Il6/Adam8/Cd300a/Vcam1/Ccl2	13
GO:0045576	mast cell activation	6/321	90/28928	0.0666667	6.007892004153686	5.04036	5.075859839738479e-4	0.013347015054000853	0.011180906100821687	Il4ra/Lyn/Hmox1/Lat/Cd300a/Plscr2	6
GO:0046631	alpha-beta T cell activation	9/321	206/28928	0.043689320388349516	3.9372107794211053	4.481562326179584	5.222164835914522e-4	0.013620085198059989	0.011409659243551369	Il4ra/Ascl2/Myc/Loxl3/Il2/Gadd45g/Anxa1/Il6/Cd300a	9
GO:0002828	regulation of type 2 immune response	4/321	34/28928	0.11764705882352941	10.60216236027121	5.934344104145029	5.306695071897058e-4	0.0137289	0.011500842545461111	Il4ra/Ascl2/Anxa1/Il6	4
GO:0046634	regulation of alpha-beta T cell activation	7/321	127/28928	0.0551181	4.967154806583756	4.7461917575701875	5.56712725267159e-4	0.014091404395796377	0.011804487276042837	Il4ra/Ascl2/Loxl3/Il2/Anxa1/Il6/Cd300a	7
GO:0010918	positive regulation of mitochondrial membrane potential	3/321	15/28928	0.2	18.02367601246106	6.985869247511435	5.578579670405672e-4	0.014091404395796377	0.011804487276042837	Bid/Myc/Mtln	3
GO:2000320	negative regulation of T-helper 17 cell differentiation	3/321	15/28928	0.2	18.02367601246106	6.985869247511435	5.578579670405672e-4	0.014091404395796377	0.011804487276042837	Ascl2/Loxl3/Il2	3
GO:0043303	mast cell degranulation	5/321	61/28928	0.0819672	7.386752464123384	5.28947	5.834340804107914e-4	0.014622316640295459	0.012249236902045643	Il4ra/Lyn/Hmox1/Lat/Cd300a	5
GO:0090025	regulation of monocyte chemotaxis	4/321	35/28928	0.11428571428571428	10.299243435692034	5.831138760541334	5.93945108027848e-4	0.014770355864754546	0.012373250598083196	Lyn/Dusp1/Serpine1/Ccl2	4
GO:0050727	regulation of inflammatory response	13/321	403/28928	0.0322581	2.90704	4.083838733221166	6.271278929850283e-4	0.015475586774584391	0.012964028427455684	Lyn/Nr1h4/Pla2g5/Csf1r/Rps19/Sbno2/Il2/Anxa1/Serpine1/Il6/Adam8/Socs3/F12	13
GO:0006163	purine nucleotide metabolic process	14/321	456/28928	0.0307018	2.7667923703339343	4.028348220350353	6.370990671790479e-4	0.015493502058158424	0.012979036210289556	Atp5mf/Uox/Atp5f1e/Adss1/Myc/Ndufb6/Ndufb2/Atp5me/Ndufa12/Nme2/Pde10a/Ndufa1/Ndufb4/Ndufa5	14
GO:0045861	negative regulation of proteolysis	12/321	353/28928	0.0339943	3.063514336395648	4.132090071114938	6.384453796168051e-4	0.015493502058158424	0.012979036210289556	Cstb/Serpina3n/Timp1/Slpi/Cd109/Plaur/Col7a1/Rps7/Pdcl3/Lxn/Serpinb1a/Serpine1	12
GO:0002685	regulation of leukocyte migration	10/321	257/28928	0.038910505836575876	3.5065517533970936	4.2755291657108785	6.423428222366179e-4	0.015493502058158424	0.012979036210289556	Ascl2/Lyn/Csf1r/Dusp1/Anxa1/Serpine1/Adam8/Cd300a/Prss56/Ccl2	10
GO:2000108	positive regulation of leukocyte apoptotic process	4/321	36/28928	0.1111111111111111	10.013153340256144	5.732014271869726	6.623934832120147e-4	0.015849009359469205	0.013276847648879406	Lyn/Myc/Anxa1/Adam8	4
GO:0002448	mast cell mediated immunity	5/321	63/28928	0.0793651	7.1522523858972455	5.1782938702683685	6.769997693350612e-4	0.015849009359469205	0.013276847648879406	Il4ra/Lyn/Hmox1/Lat/Cd300a	5
GO:0099116	tRNA 5'-end processing	3/321	16/28928	0.1875	16.897196261682243	6.737666579472839	6.809693224947965e-4	0.015849009359469205	0.013276847648879406	Rpp40/Rpp30/Ssb	3
GO:2000317	negative regulation of T-helper 17 type immune response	3/321	16/28928	0.1875	16.897196261682243	6.737666579472839	6.809693224947965e-4	0.015849009359469205	0.013276847648879406	Ascl2/Loxl3/Il2	3
GO:0050670	regulation of lymphocyte proliferation	10/321	259/28928	0.03861	3.479474133679741	4.245914531453038	6.817840684559696e-4	0.015849009359469205	0.013276847648879406	Hes1/Bid/Lyn/Pla2g5/Csf1r/Il2/Anxa1/Il6/Cd300a/Vcam1	10
GO:0048545	response to steroid hormone	12/321	357/28928	0.0336134	3.0291892457917746	4.086598727847261	7.04395023743699e-4	0.016256829037192708	0.013618481602557088	Shq1/Ass1/Acsbg1/Junb/Rpl27/Sgk1/Cldn4/Anxa1/Il6/Areg/Rpl32/Ccl2	12
GO:0006749	glutathione metabolic process	5/321	64/28928	0.078125	7.040498442367602	5.124512558061158	7.277827041947354e-4	0.0166766	0.0139701	Cth/Gsta2/Gsta5/Gss/Gsta1	5
GO:0043304	regulation of mast cell degranulation	4/321	37/28928	0.10810810810810811	9.742527574303276	5.636696372784124	7.362451560583864e-4	0.0167509	0.014032354486129602	Il4ra/Lyn/Hmox1/Cd300a	4
GO:0048762	mesenchymal cell differentiation	10/321	263/28928	0.0380228	3.4265543749925964	4.187549798935585	7.666737998632203e-4	0.017320348943388807	0.0145094	Hes1/Sema3e/Pdpn/Vasn/Loxl3/Plaur/Rps7/Tmem100/Il6/Adam8	10
GO:0002279	mast cell activation involved in immune response	5/321	65/28928	0.0769231	6.932183081715793	5.071875047847781	7.81358137467982e-4	0.0175286	0.014683896392754933	Il4ra/Lyn/Hmox1/Lat/Cd300a	5
GO:0032944	regulation of mononuclear cell proliferation	10/321	264/28928	0.0378788	3.413575002360049	4.173134872723304	7.892029769179607e-4	0.017581688541339013	0.0147283	Hes1/Bid/Lyn/Pla2g5/Csf1r/Il2/Anxa1/Il6/Cd300a/Vcam1	10
GO:0022408	negative regulation of cell-cell adhesion	9/321	219/28928	0.0410959	3.703495071053642	4.254089894751615	8.082546661345135e-4	0.017881937716962202	0.014979848730609167	Il4ra/Ascl2/Ass1/Pla2g5/Loxl3/Il2/Anxa1/Adam8/Cd300a	9
GO:0034112	positive regulation of homotypic cell-cell adhesion	3/321	17/28928	0.17647058823529413	15.903243540406818	6.510910992425286	8.201204845573414e-4	0.018020181605890077	0.015095656792176587	Pdpn/Plaur/Il6	3
GO:0042509	regulation of tyrosine phosphorylation of STAT protein	5/321	66/28928	0.0757576	6.827150004720098	5.020338613950209	8.378216925937726e-4	0.0181604	0.015213078102360608	Hes1/Csf1r/Il2/Il6/Socs3	5
GO:0045620	negative regulation of lymphocyte differentiation	5/321	66/28928	0.0757576	6.827150004720098	5.020338613950209	8.378216925937726e-4	0.0181604	0.015213078102360608	Il4ra/Ascl2/Loxl3/Il2/Anxa1	5
GO:0034110	regulation of homotypic cell-cell adhesion	4/321	39/28928	0.10256410256410256	9.242910775621056	5.4565068403795225	9.01083679059661e-4	0.019271176282822617	0.016143625492205715	Lyn/Pdpn/Plaur/Il6	4
GO:0072539	T-helper 17 cell differentiation	4/321	39/28928	0.10256410256410256	9.242910775621056	5.4565068403795225	9.01083679059661e-4	0.019271176282822617	0.016143625492205715	Ascl2/Loxl3/Il2/Il6	4
GO:0051250	negative regulation of lymphocyte activation	8/321	179/28928	0.0446927	4.027637097756662	4.304146233638596	9.131255615801703e-4	0.019399382791716466	0.016251025156599333	Il4ra/Ascl2/Lyn/Pla2g5/Loxl3/Il2/Anxa1/Cd300a	8
GO:0035710	CD4-positive, alpha-beta T cell activation	7/321	139/28928	0.050359712230215826	4.538335686590914	4.429566223358182	9.498388614270436e-4	0.020046599128012866	0.0167932	Il4ra/Ascl2/Loxl3/Il2/Gadd45g/Anxa1/Il6	7
GO:0001522	pseudouridine synthesis	3/321	18/28928	0.16666666666666666	15.019730010384215	6.302602434354816	9.76090498292654e-4	0.020466002081848587	0.017144541053602653	Nhp2/Gar1/Pus7l	3
GO:1902105	regulation of leukocyte differentiation	12/321	372/28928	0.0322581	2.90704	3.921495045624305	0.00100476	0.020930322110890884	0.0175335	Il4ra/Ascl2/Lyn/Foxn1/Myc/Csf1r/Loxl3/Il2/Nme2/Anxa1/Il6/Adam8	12
GO:0002286	T cell activation involved in immune response	7/321	142/28928	0.0492958	4.442455355184063	4.3560201929539755	0.00107595	0.0222226	0.018616029881011336	Il4ra/Ascl2/Loxl3/Il2/Gadd45g/Anxa1/Il6	7
GO:0000768	syncytium formation by plasma membrane fusion	5/321	70/28928	0.0714286	6.437027147307521	4.824423929592412	0.0010945	0.0222226	0.018616029881011336	Il4ra/Cd109/Sbno2/Adam8/Flot1	5
GO:0007260	tyrosine phosphorylation of STAT protein	5/321	70/28928	0.0714286	6.437027147307521	4.824423929592412	0.0010945	0.0222226	0.018616029881011336	Hes1/Csf1r/Il2/Il6/Socs3	5
GO:0140253	cell-cell fusion	5/321	70/28928	0.0714286	6.437027147307521	4.824423929592412	0.0010945	0.0222226	0.018616029881011336	Il4ra/Cd109/Sbno2/Adam8/Flot1	5
GO:0046683	response to organophosphorus	7/321	143/28928	0.048951	4.411389233819141	4.3319579504828365	0.00112079	0.022471842615522344	0.018824850438846484	Aqp8/Hmga1/Ass1/Panx1/Areg/Vgf/Ccl2	7
GO:0050868	negative regulation of T cell activation	7/321	143/28928	0.048951	4.411389233819141	4.3319579504828365	0.00112079	0.022471842615522344	0.018824850438846484	Il4ra/Ascl2/Pla2g5/Loxl3/Il2/Anxa1/Cd300a	7
GO:1990748	cellular detoxification	6/321	105/28928	0.0571429	5.149621717846017	4.512337992613731	0.00114252	0.022617092978546693	0.018946527882343387	Aqp8/Prdx4/Mt3/Srxn1/Gsta1/Esd	6
GO:0070661	leukocyte proliferation	12/321	378/28928	0.031746031746031744	2.860900954358898	3.8577506956648078	0.00115157	0.022617092978546693	0.018946527882343387	Hes1/Bid/Lyn/Pla2g5/Myc/Csf1r/Junb/Il2/Anxa1/Il6/Cd300a/Vcam1	12
GO:0071216	cellular response to biotic stimulus	12/321	378/28928	0.031746031746031744	2.860900954358898	3.8577506956648078	0.00115157	0.022617092978546693	0.018946527882343387	Bid/Lyn/Ass1/Nr1h4/Sbno2/Il2/Tnip2/Serpine1/Il6/Cxcl5/Ccl2/Plscr2	12
GO:0048872	homeostasis of number of cells	13/321	431/28928	0.030162412993039442	2.7181877977029436	3.8069550616597225	0.00115624	0.022617092978546693	0.018946527882343387	Hmga1/Lyn/Foxn1/Hmox1/Lat/Csf1r/Rps19/Il2/Anxa1/Rps24/Il6/Cxcl5/Ccl2	13
GO:0060485	mesenchyme development	11/321	328/28928	0.0335366	3.022262745991946	3.901750931105023	0.00118468	0.023033135557934032	0.0192951	Hes1/Sema3e/Pdpn/Myc/Vasn/Loxl3/Plaur/Rps7/Tmem100/Il6/Adam8	11
GO:0002697	regulation of immune effector process	14/321	487/28928	0.028747433264887063	2.5906721167808504	3.7500820824919554	0.00119509	0.0230955	0.019347307529066157	Il4ra/Ascl2/Lyn/Panx1/Pla2g5/Hmox1/Loxl3/Rps19/Il2/Anxa1/Il6/Cd300a/Cxcl5/Ccl2	14
GO:0002262	myeloid cell homeostasis	9/321	232/28928	0.0387931	3.4959716403480505	4.043346991168294	0.0012106	0.023197985987837382	0.019433146812885167	Hmga1/Lyn/Hmox1/Csf1r/Rps19/Anxa1/Rps24/Il6/Ccl2	9
GO:0046632	alpha-beta T cell differentiation	7/321	145/28928	0.0482759	4.3505424857664625	4.284490237115819	0.00121486	0.023197985987837382	0.019433146812885167	Il4ra/Ascl2/Loxl3/Il2/Gadd45g/Anxa1/Il6	7
GO:0007159	leukocyte cell-cell adhesion	13/321	434/28928	0.029953917050691243	2.6994	3.778604492153863	0.0012303	0.023353850764814086	0.019563716039693646	Il4ra/Hes1/Ascl2/Ass1/Pla2g5/Loxl3/Il2/Anxa1/Il6/Adam8/Cd300a/Vcam1/Ccl2	13
GO:0006949	syncytium formation	5/321	72/28928	0.0694444	6.25822	4.7321125063375815	0.00124273	0.023450976438542187	0.019645079028612088	Il4ra/Cd109/Sbno2/Adam8/Flot1	5
GO:0002532	production of molecular mediator involved in inflammatory response	6/321	108/28928	0.0555556	5.006576670128072	4.418820939749601	0.00132149	0.024659835892271526	0.020657750699884892	Il4ra/Lyn/Rps19/Serpine1/Il6/Cd300a	6
GO:2001244	positive regulation of intrinsic apoptotic signaling pathway	5/321	73/28928	0.0684932	6.172491785089403	4.687256892255212	0.00132216	0.024659835892271526	0.020657750699884892	Bid/Myc/Rps7/Rpl26/Rnf183	5
GO:0046651	lymphocyte proliferation	11/321	336/28928	0.0327381	2.950304109182614	3.8090595547380417	0.00143486	0.026558108005324196	0.0222479	Hes1/Bid/Lyn/Pla2g5/Myc/Csf1r/Il2/Anxa1/Il6/Cd300a/Vcam1	11
GO:0070663	regulation of leukocyte proliferation	10/321	286/28928	0.034965	3.150992309870815	3.872471766623831	0.0014405	0.026558108005324196	0.0222479	Hes1/Bid/Lyn/Pla2g5/Csf1r/Il2/Anxa1/Il6/Cd300a/Vcam1	10
GO:0002886	regulation of myeloid leukocyte mediated immunity	5/321	75/28928	0.0666667	6.007892004153686	4.600003419446336	0.00149219	0.0273539	0.022914594337788672	Il4ra/Lyn/Hmox1/Cd300a/Cxcl5	5
GO:0015718	monocarboxylic acid transport	8/321	194/28928	0.041237113402061855	3.7162218582393938	4.021018924335646	0.00152683	0.027813168326527474	0.0232993	Pla2g2e/Aqp8/Lyn/Nr1h4/Pla2g5/Myc/Anxa1/Slco2a1	8
GO:0009451	RNA modification	7/321	151/28928	0.046357615894039736	4.177673247921438	4.147085688779178	0.00153458	0.027813168326527474	0.0232993	Qtrt1/Nhp2/Gar1/Trmo/Nop2/Dimt1/Pus7l	7
GO:0022409	positive regulation of cell-cell adhesion	11/321	340/28928	0.0323529	2.9155946490745834	3.7637367797749723	0.00157531	0.028369889874884088	0.0237657	Il4ra/Hes1/Pdpn/Plaur/Il2/Anxa1/Il6/Adam8/Flot1/Vcam1/Ccl2	11
GO:0031100	animal organ regeneration	5/321	76/28928	0.0657895	5.928840793572717	4.557552505141974	0.00158298	0.028369889874884088	0.0237657	Hmox1/Il6/Rpl32/Cxcl5/Ccl2	5
GO:0032943	mononuclear cell proliferation	11/321	343/28928	0.03207	2.8900938212401117	3.7301764865258398	0.00168788	0.030081694217994344	0.025199686749750476	Hes1/Bid/Lyn/Pla2g5/Myc/Csf1r/Il2/Anxa1/Il6/Cd300a/Vcam1	11
GO:0071675	regulation of mononuclear cell migration	7/321	154/28928	0.045454545454545456	4.096290002832059	4.081031315707993	0.00171723	0.030435842496077708	0.025496359723220365	Ascl2/Lyn/Csf1r/Dusp1/Serpine1/Adam8/Ccl2	7
GO:0045580	regulation of T cell differentiation	8/321	198/28928	0.040404	3.6411466691840526	3.950257055447858	0.00173604	0.0305532	0.0255947	Il4ra/Ascl2/Foxn1/Loxl3/Il2/Anxa1/Il6/Adam8	8
GO:0002275	myeloid cell activation involved in immune response	6/321	114/28928	0.0526316	4.743072634858173	4.2417684790817844	0.0017429	0.0305532	0.0255947	Il4ra/Lyn/Hmox1/Lat/Sbno2/Cd300a	6
GO:1903706	regulation of hemopoiesis	13/321	458/28928	0.028384279475982533	2.557945285611286	3.5600759464931473	0.00197759	0.034478906320908956	0.0288833	Il4ra/Ascl2/Lyn/Foxn1/Myc/Csf1r/Loxl3/Il2/Tsc22d1/Nme2/Anxa1/Il6/Adam8	13
GO:0031998	regulation of fatty acid beta-oxidation	3/321	23/28928	0.13043478260869565	11.754571312474603	5.465609390494112	0.00203331	0.0350691	0.029377719857230034	Dbi/Etfbkmt/Mtln	3
GO:0042730	fibrinolysis	3/321	23/28928	0.13043478260869565	11.754571312474603	5.465609390494112	0.00203331	0.0350691	0.029377719857230034	Plaur/Serpine1/F12	3
GO:0002695	negative regulation of leukocyte activation	8/321	204/28928	0.0392157	3.534054120090404	3.84748	0.00209165	0.035882485061226106	0.0300591	Il4ra/Ascl2/Lyn/Pla2g5/Loxl3/Il2/Anxa1/Cd300a	8
GO:0097237	cellular response to toxic substance	6/321	119/28928	0.0504202	4.543783868687662	4.103407725972103	0.00216601	0.0369605	0.030962121436093837	Aqp8/Prdx4/Mt3/Srxn1/Gsta1/Esd	6
GO:0051346	negative regulation of hydrolase activity	10/321	303/28928	0.0330033	2.9742039624523198	3.6593895356436255	0.00219858	0.037317635117299096	0.0312613	Cstb/Serpina3n/Timp1/Slpi/Cd109/Plaur/Col7a1/Lxn/Serpinb1a/Serpine1	10
GO:0071347	cellular response to interleukin-1	5/321	82/28928	0.0609756	5.49502	4.317815865061314	0.00221532	0.0374039	0.0313336	Hes1/Tnip2/Serpine1/Il6/Ccl2	5
GO:0000959	mitochondrial RNA metabolic process	4/321	50/28928	0.08	7.209470404984424	4.655046929828437	0.00229323	0.038509854595136714	0.03226	Slirp/Tefm/Yars2/Mterf1a	4
GO:0045838	positive regulation of membrane potential	3/321	24/28928	0.125	11.264797507788161	5.328992255742111	0.00230483	0.038509854595136714	0.03226	Bid/Myc/Mtln	3
GO:0014074	response to purine-containing compound	7/321	163/28928	0.0429448	3.870114481203295	3.8925023995063803	0.00236791	0.039156	0.032801301158296575	Aqp8/Hmga1/Ass1/Panx1/Areg/Vgf/Ccl2	7
GO:0051384	response to glucocorticoid	7/321	163/28928	0.0429448	3.870114481203295	3.8925023995063803	0.00236791	0.039156	0.032801301158296575	Ass1/Acsbg1/Anxa1/Il6/Areg/Rpl32/Ccl2	7
GO:1902600	proton transmembrane transport	7/321	164/28928	0.042682926829268296	3.8465162221715676	3.87239	0.00245052	0.0403142	0.033771549327046846	Atp5mf/Atp5f1e/Slc17a6/Cox4i2/Atp5me/Ndufa4/Fxyd2	7
GO:0042092	type 2 immune response	4/321	51/28928	0.0784314	7.068108240180808	4.594417172793624	0.00246693	0.0403772	0.0338243	Il4ra/Ascl2/Anxa1/Il6	4
GO:0071384	cellular response to corticosteroid stimulus	5/321	85/28928	0.058823529411764705	5.301081180135605	4.206636090886114	0.00259251	0.0418777	0.035081258983463065	Ass1/Sgk1/Anxa1/Rpl32/Ccl2	5
GO:0002082	regulation of oxidative phosphorylation	3/321	25/28928	0.12	10.814205607476634	5.20022	0.00259777	0.0418777	0.035081258983463065	Cox7a2/Myc/Uqcc2	3
GO:0045624	positive regulation of T-helper cell differentiation	3/321	25/28928	0.12	10.814205607476634	5.20022	0.00259777	0.0418777	0.035081258983463065	Il4ra/Anxa1/Il6	3
GO:0031647	regulation of protein stability	11/321	363/28928	0.030303030303030304	2.7308600018880393	3.515330776068351	0.00261778	0.0419892	0.035174667386509297	Serf1/Zswim7/Tomm7/Rnf149/Npm1/Rps7/Pdcl3/Id1/Tnip2/Mt3/Flot1	11
GO:0042088	T-helper 1 type immune response	4/321	52/28928	0.0769231	6.932183081715793	4.5354	0.00264947	0.0420728	0.035244761826433275	Il4ra/Ascl2/Gadd45g/Anxa1	4
GO:0042531	positive regulation of tyrosine phosphorylation of STAT protein	4/321	52/28928	0.0769231	6.932183081715793	4.5354	0.00264947	0.0420728	0.035244761826433275	Hes1/Csf1r/Il2/Il6	4
GO:0000956	nuclear-transcribed mRNA catabolic process	6/321	124/28928	0.0483871	4.360566777208321	3.9725102556164207	0.00266234	0.0420728	0.035244761826433275	Mrto4/Lsm7/Eif3e/Ssb/Exosc9/Magoh	6
GO:0032652	regulation of interleukin-1 production	6/321	125/28928	0.048	4.325682242990655	3.947162006862851	0.00277105	0.0433636	0.036326	Panx1/Nr1h4/S100a13/Serpinb1a/Anxa1/Il6	6
GO:0098754	detoxification	6/321	125/28928	0.048	4.325682242990655	3.947162006862851	0.00277105	0.0433636	0.036326	Aqp8/Prdx4/Mt3/Srxn1/Gsta1/Esd	6
GO:0072538	T-helper 17 type immune response	4/321	53/28928	0.0754717	6.801387174513606	4.477925303915337	0.00284106	0.0442433	0.037063	Ascl2/Loxl3/Il2/Il6	4
GO:0051348	negative regulation of transferase activity	8/321	215/28928	0.037209302325581395	3.3532420488299644	3.6687202802769963	0.00289041	0.0444947	0.0372736	Lyn/Gadd45b/Dusp1/Npm1/Rps7/Gadd45g/Pkig/Cd300a	8
GO:0072331	signal transduction by p53 class mediator	7/321	169/28928	0.0414201	3.7327139670777347	3.774145981857866	0.00289735	0.0444947	0.0372736	Eef1e1/Myc/Npm1/Nop2/Rps7/Rpl26/Ifi204	7
GO:0072677	eosinophil migration	3/321	26/28928	0.11538461538461539	10.398274622573688	5.078540414052573	0.00291268	0.0444947	0.0372736	Adam8/Cd300a/Ccl2	3
GO:2000319	regulation of T-helper 17 cell differentiation	3/321	26/28928	0.11538461538461539	10.398274622573688	5.078540414052573	0.00291268	0.0444947	0.0372736	Ascl2/Loxl3/Il2	3
GO:0001933	negative regulation of protein phosphorylation	10/321	316/28928	0.0316456	2.8518474703261174	3.5062485722736305	0.00297195	0.045184855280258854	0.0378517	Lyn/Gadd45b/Cd109/Dusp1/Npm1/Il2/Gadd45g/Pkig/Cd300a/Socs3	10
GO:0021879	forebrain neuron differentiation	4/321	54/28928	0.0740741	6.6754355601707625	4.42192	0.00304192	0.046030521080420474	0.0385602	Hes1/Uqcrq/Sema3e/Csf1r	4
GO:0071466	cellular response to xenobiotic stimulus	8/321	218/28928	0.0366972	3.307096516047901	3.6219751799009976	0.00314491	0.0473655	0.039678493040274786	Nr1h4/Myc/Rnf149/Gsta2/Gsta5/Serpine1/Gsta1/Ccl2	8
GO:0002444	myeloid leukocyte mediated immunity	6/321	129/28928	0.046511627906976744	4.191552561037455	3.8483645763821017	0.00323943	0.0478588	0.0400917	Il4ra/Lyn/Hmox1/Lat/Cd300a/Cxcl5	6
GO:0034368	protein-lipid complex remodeling	3/321	27/28928	0.1111111111111111	10.013153340256144	4.963296988783707	0.00325009	0.0478588	0.0400917	Pla2g2e/Nr1h4/Pla2g5	3
GO:0034369	plasma lipoprotein particle remodeling	3/321	27/28928	0.1111111111111111	10.013153340256144	4.963296988783707	0.00325009	0.0478588	0.0400917	Pla2g2e/Nr1h4/Pla2g5	3
GO:0001706	endoderm formation	4/321	55/28928	0.0727273	6.554064004531293	4.367313071901222	0.00325225	0.0478588	0.0400917	Dusp4/Dusp1/Dusp2/Dusp5	4
GO:0032965	regulation of collagen biosynthetic process	4/321	55/28928	0.0727273	6.554064004531293	4.367313071901222	0.00325225	0.0478588	0.0400917	Nr1h4/Serpine1/Il6/Ccl2	4

## Sheet: TF_analysis_GO_MF_enrichment
ID	Description	GeneRatio	BgRatio	RichFactor	FoldEnrichment	zScore	pvalue	p.adjust	qvalue	geneID	Count
GO:0003735	structural constituent of ribosome	35/312	178/28409	0.19662921348314608	17.903972198213772	23.83983750229899	1.4936941850153201e-33	7.573029518027673e-31	6.210623190326858e-31	Mrps6/Mrpl15/Rps12/Mrpl41/Rpl12/Rpl34/Rpl34-ps1/Mrps22/Rpl31/Rps25/Rpl35/Rpl36al/Rps18/Rps21/Rpl17/Rps5/Rpl35a/Rps19/Rps7/Rpl27/Rps27rt/Rps15a/Rpl26/Rpl27a/Rpl9-ps6/Rplp1/Rps24/Rpl32/Rpl36/Rpl23a/Rpl13a/Rpl10a/Rps28/Rpl9/Rps16	35
GO:0019843	rRNA binding	10/312	73/28409	0.136986	12.473217421847558	10.34296446909688	7.453213486049568e-9	1.8893896187135656e-6	1.549483856310305e-6	Mrps6/Rpl12/Rps18/Rpl17/Rps5/Npm1/Rpf1/Ppan/Rpl23a/Rpl9	10
GO:0033550	MAP kinase tyrosine phosphatase activity	4/312	10/28409	0.4	36.42179487179487	11.805562663922021	2.844717546970036e-6	4.807572654379361e-4	3.942678705449699e-4	Dusp4/Dusp1/Dusp2/Dusp5	4
GO:0008330	protein tyrosine/threonine phosphatase activity	4/312	11/28409	0.36363636363636365	33.11072261072261	11.224582465453683	4.43157138689962e-6	5.617016732895268e-4	4.6065018363825e-4	Dusp4/Dusp1/Dusp2/Dusp5	4
GO:0017017	MAP kinase tyrosine/serine/threonine phosphatase activity	4/312	13/28409	0.3076923076923077	28.016765285996055	10.267012554942953	9.436297693634296e-6	9.568405861345177e-4	7.847026503127467e-4	Dusp4/Dusp1/Dusp2/Dusp5	4
GO:0030515	snoRNA binding	5/312	34/28409	0.14705882352941177	13.39036576168929	7.6176901058386415	3.3153284308362124e-5	0.00280078	0.00229691	Nhp2/Gar1/Rrp9/Nop56/Nop58	5
GO:0033549	MAP kinase phosphatase activity	4/312	18/28409	0.2222222222222222	20.23433048433048	8.60183	3.8669558636328885e-5	0.00280078	0.00229691	Dusp4/Dusp1/Dusp2/Dusp5	4
GO:0043295	glutathione binding	4/312	20/28409	0.2	18.210897435897436	8.113553755614767	6.017437735635194e-5	0.00321681	0.0026381	Gsta2/Gsta5/Gss/Gsta1	4
GO:0035731	dinitrosyl-iron complex binding	3/312	8/28409	0.375	34.14543269230769	9.880286119112341	7.05298170337668e-5	0.00321681	0.0026381	Gsta2/Gsta5/Gsta1	3
GO:0070180	large ribosomal subunit rRNA binding	3/312	8/28409	0.375	34.14543269230769	9.880286119112341	7.05298170337668e-5	0.00321681	0.0026381	Rpl12/Rpl17/Rpl23a	3
GO:1900750	oligopeptide binding	4/312	21/28409	0.19047619047619047	17.34371184371184	7.895153836929246	7.369176686581489e-5	0.00321681	0.0026381	Gsta2/Gsta5/Gss/Gsta1	4
GO:0048306	calcium-dependent protein binding	7/312	93/28409	0.0752688	6.853563551144197	5.958178515393933	7.613749433334576e-5	0.00321681	0.0026381	S100a6/S100a13/S100a10/Anxa1/S100a4/S100a16/S100a7a	7
GO:0050786	RAGE receptor binding	3/312	10/28409	0.3	27.31634615384615	8.770850679056837	1.4868634279020825e-4	0.00544862	0.0044684	S100a13/S100a4/S100a7a	3
GO:0048027	mRNA 5'-UTR binding	4/312	25/28409	0.16	14.56871794871795	7.152200342471458	1.504549658040607e-4	0.00544862	0.0044684	Gnl3/Rps7/Rpl26/Rsl1d1	4
GO:0008138	protein tyrosine/serine/threonine phosphatase activity	4/312	27/28409	0.14814814814814814	13.489553656220323	6.841872129997162	2.0515480252383749e-4	0.00693423	0.00568675	Dusp4/Dusp1/Dusp2/Dusp5	4
GO:0008083	growth factor activity	8/312	150/28409	0.0533333	4.856239316239317	4.989980677165644	2.6425657868567917e-4	0.00837363	0.00686719	Timp1/Ccn5/Hbegf/Il2/Osgin1/Il6/Areg/Vgf	8
GO:0061134	peptidase regulator activity	11/312	279/28409	0.0394265	3.5899618601231507	4.581189484312138	2.854174076303937e-4	0.00851215	0.0069808	Cstb/Serpina3n/Timp1/Slpi/Cd109/Col7a1/Lxn/Serpinb1a/Prss22/Pcolce2/Serpine1	11
GO:0004769	steroid delta-isomerase activity	3/312	13/28409	0.23076923076923078	21.012573964497044	7.605253477799549	3.4580211300053393e-4	0.00974009	0.00798783	Gsta2/Gsta5/Gsta1	3
GO:0004866	endopeptidase inhibitor activity	9/312	200/28409	0.045	4.097451923076923	4.632264800098039	3.908217801743999e-4	0.010428770660443197	0.00855261	Cstb/Serpina3n/Timp1/Slpi/Cd109/Col7a1/Lxn/Serpinb1a/Serpine1	9
GO:0030414	peptidase inhibitor activity	9/312	208/28409	0.0432692	3.9398576183431953	4.484286600549827	5.192693014457402e-4	0.012578716791519652	0.010315775215717353	Cstb/Serpina3n/Timp1/Slpi/Cd109/Col7a1/Lxn/Serpinb1a/Serpine1	9
GO:0016874	ligase activity	8/312	166/28409	0.0481928	4.388168056842756	4.613507443030437	5.210119381102814e-4	0.012578716791519652	0.010315775215717353	Atp5mf/Ass1/Atp5f1e/Acsbg1/Adss1/Yars2/Atp5me/Gss	8
GO:0033293	monocarboxylic acid binding	6/312	93/28409	0.0645161	5.874483043837882	4.9615998684715485	5.722928460209821e-4	0.013188748769665361	0.010816060965468322	Nr1h4/Gsta2/Gsta5/Nme2/Gsta1/Id3	6
GO:0005504	fatty acid binding	5/312	63/28409	0.0793651	7.226546601546602	5.213618836896148	6.459513440501626e-4	0.014239014410149237	0.011677381276879369	Gsta2/Gsta5/Nme2/Gsta1/Id3	5
GO:0043023	ribosomal large subunit binding	3/312	17/28409	0.17647058823529413	16.06843891402715	6.54881	7.958405776224716e-4	0.016139646914183726	0.013236085396247422	Malsu1/Npm1/Nmd3	3
GO:0046933	proton-transporting ATP synthase activity, rotational mechanism	3/312	17/28409	0.17647058823529413	16.06843891402715	6.54881	7.958405776224716e-4	0.016139646914183726	0.013236085396247422	Atp5mf/Atp5f1e/Atp5me	3
GO:0061135	endopeptidase regulator activity	9/312	224/28409	0.0401786	3.658439217032967	4.209295116541514	8.804297852098284e-4	0.017168380811591655	0.014079747577242197	Cstb/Serpina3n/Timp1/Slpi/Cd109/Col7a1/Lxn/Serpinb1a/Serpine1	9
GO:0034513	box H/ACA snoRNA binding	2/312	5/28409	0.4	36.42179487179487	8.347058645559382	0.00117629	0.0220881	0.018114369189729942	Nhp2/Gar1	2
GO:0019838	growth factor binding	7/312	147/28409	0.047619047619047616	4.33593	4.273085038508543	0.00123847	0.022425231894334003	0.0183909	Vasn/S100a13/Csf1r/Cd109/Dusp1/Rps19/Sec61b	7
GO:0070851	growth factor receptor binding	7/312	152/28409	0.046052631578947366	4.193298751686909	4.1597379304302065	0.00150169	0.026253765041856652	0.021530649209038466	Lyn/Pdcl3/Hbegf/Il2/Il6/Areg/Plscr2	7
GO:0072341	modified amino acid binding	6/312	115/28409	0.0521739	4.75067	4.246959538841597	0.00172881	0.0292169	0.0239607	Gsta2/Gsta5/Gss/Anxa1/Cd300a/Gsta1	6
GO:0031406	carboxylic acid binding	8/312	201/28409	0.039801	3.62406	3.934170335619931	0.00178696	0.029225423359981816	0.0239677	Nr1h4/Gsta2/Yars2/Gsta5/Gss/Nme2/Gsta1/Id3	8
GO:0043021	ribonucleoprotein complex binding	8/312	205/28409	0.0390244	3.5533458411507195	3.866329568305224	0.00202087	0.0320182	0.026258	Malsu1/Rpl35/Rps21/Npm1/Nmd3/Rplp1/Tma16/Sec61b	8
GO:0015252	proton channel activity	3/312	25/28409	0.12	10.926538461538462	5.232372878005004	0.0025226	0.0387563	0.0317839	Atp5mf/Atp5f1e/Atp5me	3
GO:0016863	intramolecular oxidoreductase activity, transposing C=C bonds	3/312	26/28409	0.11538461538461539	10.506286982248522	5.110178815434752	0.00282864	0.040599154981978636	0.0332953	Gsta2/Gsta5/Gsta1	3
GO:0043177	organic acid binding	8/312	217/28409	0.0368664	3.356847453621647	3.67254	0.00286981	0.040599154981978636	0.0332953	Nr1h4/Gsta2/Yars2/Gsta5/Gss/Nme2/Gsta1/Id3	8
GO:0051082	unfolded protein binding	5/312	88/28409	0.056818181818181816	5.173550407925408	4.1320004319593355	0.00288278	0.040599154981978636	0.0332953	Hspe1/Shq1/Pdrg1/Npm1/Pfdn4	5
GO:0005436	sodium:phosphate symporter activity	2/312	8/28409	0.25	22.763621794871796	6.487494440565454	0.00322249	0.0441569	0.036213	Slc17a6/Slc20a1	2
GO:0004867	serine-type endopeptidase inhibitor activity	6/312	131/28409	0.0458015	4.1704345273047565	3.832637483069441	0.00332092	0.0443081	0.0363369	Serpina3n/Slpi/Cd109/Col7a1/Serpinb1a/Serpine1	6
GO:0016209	antioxidant activity	5/312	92/28409	0.0543478	4.948613433667782	3.997445605694054	0.00349282	0.045406613388946075	0.0372379	Gsta2/Prdx4/Gsta5/Srxn1/Gsta1	5
GO:0004602	glutathione peroxidase activity	3/312	29/28409	0.10344827586206896	9.419429708222811	4.780167664625442	0.00388004	0.0491795	0.040332	Gsta2/Gsta5/Gsta1	3

## Sheet: TF_analysis_GO_CC_enrichment
ID	Description	GeneRatio	BgRatio	RichFactor	FoldEnrichment	zScore	pvalue	p.adjust	qvalue	geneID	Count
GO:0044391	ribosomal subunit	39/321	213/28829	0.183099	16.4441	24.0062	8.82071e-36	2.81381e-33	2.31195e-33	Mrps6/Mrpl15/Rps12/Mrpl41/Rpl12/Rpl34/Rpl34-ps1/Mrps22/Mrps33/Rpl31/Rps25/Mrpl53/Rpl35/Rpl36al/Rps18/Rps21/Rpl17/Chchd1/Rps5/Rpl35a/Npm1/Rps19/Rps7/Rpl27/Rps27rt/Rps15a/Rpl26/Rpl27a/Rpl9-ps6/Rplp1/Rps24/Rpl32/Rpl36/Rpl23a/Rpl13a/Rpl10a/Rps28/Rpl9/Rps16	39
GO:0005840	ribosome	40/321	267/28829	0.149813	13.4547	21.6955	4.40006e-33	7.01809e-31	5.76639e-31	Mrps6/Mrpl15/Rps12/Mrpl41/Rpl12/Rpl34/Rpl34-ps1/Mrps22/Mrps33/Rpl31/Rps25/Mrpl53/Rpl35/Rpl36al/Rps18/Rps21/Rpl17/Chchd1/Rps5/Rpl35a/Npm1/Rps19/Rps7/Rpl27/Rps27rt/Rps15a/Rpl26/Rpl27a/Rpl9-ps6/Rplp1/Rps24/Mt3/Rpl32/Rpl36/Rpl23a/Rpl13a/Rpl10a/Rps28/Rpl9/Rps16	40
GO:0022626	cytosolic ribosome	31/321	141/28829	0.219858	19.7455	23.6773	3.14302e-31	3.34208e-29	2.74601e-29	Rps12/Rpl12/Rpl34/Rpl34-ps1/Rpl31/Rps25/Rpl35/Rpl36al/Rps18/Rps21/Rpl17/Rps5/Rpl35a/Rps19/Rps7/Rpl27/Rps27rt/Rps15a/Rpl26/Rpl27a/Rpl9-ps6/Rplp1/Rps24/Rpl32/Rpl36/Rpl23a/Rpl13a/Rpl10a/Rps28/Rpl9/Rps16	31
GO:0030684	preribosome	24/321	108/28829	0.222222	19.9578	20.9448	1.5394e-24	1.22767e-22	1.00871e-22	Rps12/Dcaf13/Mrto4/Rrp9/Nob1/Rcl1/Rps5/Utp14a/Rps19/Dnttip2/Rps7/Rpf1/Dimt1/Ppan/Rps27rt/Rps15a/Fcf1/Nop56/Wdr74/Nop58/Rps24/Rps28/Nip7/Rps16	24
GO:0022625	cytosolic large ribosomal subunit	20/321	77/28829	0.25974	23.3273	20.8172	3.92974e-22	2.50718e-20	2.06001e-20	Rps12/Rpl12/Rpl34/Rpl34-ps1/Rpl31/Rpl35/Rpl36al/Rpl17/Rpl35a/Rpl27/Rpl26/Rpl27a/Rpl9-ps6/Rplp1/Rpl32/Rpl36/Rpl23a/Rpl13a/Rpl10a/Rpl9	20
GO:0015934	large ribosomal subunit	24/321	136/28829	0.176471	15.8488	18.4183	5.39987e-22	2.87093e-20	2.35889e-20	Mrpl15/Rps12/Mrpl41/Rpl12/Rpl34/Rpl34-ps1/Rpl31/Mrpl53/Rpl35/Rpl36al/Rpl17/Rpl35a/Npm1/Rpl27/Rpl26/Rpl27a/Rpl9-ps6/Rplp1/Rpl32/Rpl36/Rpl23a/Rpl13a/Rpl10a/Rpl9	24
GO:0032040	small-subunit processome	18/321	75/28829	0.24	21.5544	18.9131	2.31321e-19	1.05416e-17	8.6615e-18	Rps12/Dcaf13/Rrp9/Rcl1/Rps5/Utp14a/Rps19/Dnttip2/Rps7/Dimt1/Rps27rt/Rps15a/Fcf1/Nop56/Nop58/Rps24/Rps28/Rps16	18
GO:0015935	small ribosomal subunit	17/321	81/28829	0.209877	18.849	17.0698	2.74568e-17	1.09484e-15	8.99571e-16	Mrps6/Rps12/Mrps22/Mrps33/Rps25/Rps18/Rps21/Chchd1/Rps5/Npm1/Rps19/Rps7/Rps27rt/Rps15a/Rps24/Rps28/Rps16	17
GO:0098803	respiratory chain complex	18/321	119/28829	0.151261	13.5847	14.5974	1.43825e-15	5.09779e-14	4.18858e-14	Uqcrq/Atp5mf/Cox7a2/Atp5f1e/Ndufb6/Cox4i2/Ndufb2/Cox7b2/Atp5me/Ndufa12/Ndufa4/Ndufa1/Cox7b/Atp5mk/Ndufb4/Ndufb4c/Ndufb4b/Ndufa5	18
GO:0022627	cytosolic small ribosomal subunit	12/321	44/28829	0.272727	24.4936	16.5489	4.53554e-14	1.44684e-12	1.18879e-12	Rps12/Rps25/Rps18/Rps21/Rps5/Rps19/Rps7/Rps27rt/Rps15a/Rps24/Rps28/Rps16	12
GO:1990204	oxidoreductase complex	14/321	151/28829	0.0927152	8.32675	9.5786	1.70342e-09	4.93992e-08	4.05887e-08	Uqcrq/Cox7a2/Ndufb6/Cox4i2/Ndufb2/Cox7b2/Ndufa12/Ndufa4/Ndufa1/Cox7b/Ndufb4/Ndufb4c/Ndufb4b/Ndufa5	14
GO:0030964	NADH dehydrogenase complex	9/321	55/28829	0.163636	14.6962	10.7884	9.53978e-09	2.34091e-07	1.9234e-07	Ndufb6/Ndufb2/Ndufa12/Ndufa4/Ndufa1/Ndufb4/Ndufb4c/Ndufb4b/Ndufa5	9
GO:0045271	respiratory chain complex I	9/321	55/28829	0.163636	14.6962	10.7884	9.53978e-09	2.34091e-07	1.9234e-07	Ndufb6/Ndufb2/Ndufa12/Ndufa4/Ndufa1/Ndufb4/Ndufb4c/Ndufb4b/Ndufa5	9
GO:0005732	sno(s)RNA-containing ribonucleoprotein complex	7/321	30/28829	0.233333	20.9557	11.6042	3.2481e-08	7.40102e-07	6.08102e-07	Nhp2/Gar1/Rpp40/Rpp30/Rrp9/Nop56/Nop58	7
GO:0030687	preribosome, large subunit precursor	5/321	18/28829	0.277778	24.9472	10.7842	1.26203e-06	2.68393e-05	2.20524e-05	Mrto4/Rpf1/Ppan/Wdr74/Nip7	5
GO:0070069	cytochrome complex	6/321	40/28829	0.15	13.4715	8.37552	5.075e-06	0.000101183	8.31365e-05	Uqcrq/Cox7a2/Cox4i2/Cox7b2/Ndufa4/Cox7b	6
GO:0045277	respiratory chain complex IV	5/321	27/28829	0.185185	16.6315	8.62277	1.09521e-05	0.000205514	0.00016886	Cox7a2/Cox4i2/Cox7b2/Ndufa4/Cox7b	5
GO:0098798	mitochondrial protein-containing complex	10/321	175/28829	0.0571429	5.132	5.81786	2.88215e-05	0.00051078	0.000419681	Timm10/Mrps6/Mrpl15/Mrpl41/Mrps22/Mrps33/Mrpl53/Tomm7/Chchd1/Timm8a1	10
GO:0031428	box C/D methylation guide snoRNP complex	3/321	7/28829	0.428571	38.49	10.5264	4.63072e-05	0.000703429	0.00057797	Rrp9/Nop56/Nop58	3
GO:0070761	pre-snoRNP complex	3/321	7/28829	0.428571	38.49	10.5264	4.63072e-05	0.000703429	0.00057797	Znhit6/Nop56/Nop58	3
GO:0170049	box C/D RNP complex	3/321	7/28829	0.428571	38.49	10.5264	4.63072e-05	0.000703429	0.00057797	Rrp9/Nop56/Nop58	3
GO:0000313	organellar ribosome	7/321	90/28829	0.0777778	6.98522	6.03451	6.73624e-05	0.000934288	0.000767654	Mrps6/Mrpl15/Mrpl41/Mrps22/Mrps33/Mrpl53/Chchd1	7
GO:0005761	mitochondrial ribosome	7/321	90/28829	0.0777778	6.98522	6.03451	6.73624e-05	0.000934288	0.000767654	Mrps6/Mrpl15/Mrpl41/Mrps22/Mrps33/Mrpl53/Chchd1	7
GO:0045259	proton-transporting ATP synthase complex	4/321	22/28829	0.181818	16.3291	7.63229	9.41851e-05	0.00125188	0.0010286	Atp5mf/Atp5f1e/Atp5me/Atp5mk	4
GO:0000314	organellar small ribosomal subunit	4/321	33/28829	0.121212	10.8861	6.02963	0.000478441	0.00587011	0.00482316	Mrps6/Mrps22/Mrps33/Chchd1	4
GO:0005763	mitochondrial small ribosomal subunit	4/321	33/28829	0.121212	10.8861	6.02963	0.000478441	0.00587011	0.00482316	Mrps6/Mrps22/Mrps33/Chchd1	4
GO:0005791	rough endoplasmic reticulum	5/321	64/28829	0.078125	7.0164	5.11295	0.000739009	0.00873125	0.007174	Rps21/Rpl27/Sec61b/Rps28/F12	5
GO:0031429	box H/ACA snoRNP complex	2/321	5/28829	0.4	35.924	8.28721	0.00120885	0.0128541	0.0105615	Nhp2/Gar1	2
GO:0042719	mitochondrial intermembrane space protein transporter complex	2/321	5/28829	0.4	35.924	8.28721	0.00120885	0.0128541	0.0105615	Timm10/Timm8a1	2
GO:0072588	box H/ACA RNP complex	2/321	5/28829	0.4	35.924	8.28721	0.00120885	0.0128541	0.0105615	Nhp2/Gar1	2
GO:0032010	phagolysosome	2/321	6/28829	0.333333	29.9367	7.52196	0.00179993	0.0185219	0.0152185	Pla2g5/Adam8	2
GO:0009295	nucleoid	4/321	49/28829	0.0816327	7.33143	4.70685	0.00215461	0.0208279	0.0171132	Uqcc2/Tefm/Ssbp1/Mterf1a	4
GO:0042645	mitochondrial nucleoid	4/321	49/28829	0.0816327	7.33143	4.70685	0.00215461	0.0208279	0.0171132	Uqcc2/Tefm/Ssbp1/Mterf1a	4
GO:0090575	RNA polymerase II transcription regulator complex	9/321	254/28829	0.0354331	3.18224	3.70683	0.00229989	0.021566	0.0177196	Gtf2h2/Ascl2/Hmga1/Nr1h4/Cebpd/Myc/Junb/S100a10/Maff	9
GO:0005655	nucleolar ribonuclease P complex	2/321	7/28829	0.285714	25.66	6.92399	0.00250138	0.021566	0.0177196	Rpp40/Rpp30	2
GO:0016272	prefoldin complex	2/321	7/28829	0.285714	25.66	6.92399	0.00250138	0.021566	0.0177196	Pdrg1/Pfdn4	2
GO:0098556	cytoplasmic side of rough endoplasmic reticulum membrane	2/321	7/28829	0.285714	25.66	6.92399	0.00250138	0.021566	0.0177196	Rpl27/Rps28	2
GO:0016469	proton-transporting two-sector ATPase complex	4/321	52/28829	0.0769231	6.90846	4.52511	0.00268221	0.0225164	0.0185006	Atp5mf/Atp5f1e/Atp5me/Atp5mk	4
GO:0098562	cytoplasmic side of membrane	8/321	215/28829	0.0372093	3.34177	3.65721	0.00295083	0.0241362	0.0198315	Qtrt1/Lyn/S100a6/Rpl27/Rgs8/Socs3/Loricrin/Rps28	8
GO:0019773	proteasome core complex, alpha-subunit complex	2/321	8/28829	0.25	22.4525	6.43939	0.00331069	0.0264027	0.0216937	Psma5/Psma7	2
GO:0005689	U12-type spliceosomal complex	3/321	28/28829	0.107143	9.6225	4.84378	0.00364523	0.0283616	0.0233032	Lsm7/Snrnp48/Sf3b6	3
GO:0030867	rough endoplasmic reticulum membrane	3/321	29/28829	0.103448	9.29069	4.73991	0.00403265	0.0306289	0.0251661	Rpl27/Sec61b/Rps28	3
GO:0000172	ribonuclease MRP complex	2/321	9/28829	0.222222	19.9578	6.03584	0.00422536	0.0313463	0.0257556	Rpp40/Rpp30	2
GO:0030681	multimeric ribonuclease P complex	2/321	10/28829	0.2	17.962	5.69264	0.00524299	0.0380117	0.0312321	Rpp40/Rpp30	2
GO:0008180	COP9 signalosome	3/321	34/28829	0.0882353	7.92441	4.28687	0.00633939	0.0449393	0.0369242	Lat/Cops9/Flot1	3
